# Supplementary material for: Emiliania huxleyi—Bacteria Interactions under Increasing CO2 Concentrations
Source: Microorganisms. 2022 Dec 13;10(12):2461. doi: 10.3390/microorganisms10122461 (PMC9786219; doi:10.3390/microorganisms10122461)
Supplement: Supplementary file 1 [file microorganisms-10-02461-s001.zip]

Archive with 2 entries (2 files):
- microorganisms-2043679-supplementary/microorganisms-2043679-supplementary.pdf
- microorganisms-2043679-supplementary/Tables S9 and S10.xls
