# Supplementary material for: Emiliania huxleyi—Bacteria Interactions under Increasing CO2 Concentrations
Source: Microorganisms. 2022 Dec 13;10(12):2461. doi: 10.3390/microorganisms10122461 (PMC9786219; doi:10.3390/microorganisms10122461)
Supplement: Supplementary file 1 [file microorganisms-10-02461-s001.zip › microorganisms-2043679-supplementary/Tables S9 and S10.xls]

## Sheet: Brachybacterium sp.
Table S9. Functional genome profiling of Brachybacterium sp. PhyBa_CO2_2 genome according to COG and Pfam annotations.
Genome	CDS	COG acession	COG-class	COG name	COG Description	Pfam acession	Pfam name	Pfam Description
Brachybacterium sp. PhyBa_CO2_2	AU.10	COG1529	C	CoxL	Aerobic-type carbon monoxide dehydrogenase large subunit CoxL/CutL homologs	PF02738.18	Ald Xan dh C2	Molybdopterin-binding domain of aldehyde dehydrogenase
						PF01315.22	Ald Xan dh C	Aldehyde oxidase and xanthine dehydrogenase a/b hammerhead domain
	AU.100	COG4826	O	COG4826	Serine protease inhibitor	PF00079.20	Serpin	Serpin (serine protease inhibitor)
	AU.1000	COG0796	M	MurI	Glutamate racemase	PF01177.22	Asp Glu race	Asp/Glu/Hydantoin racemase
	AU.1002	COG2127	O	COG2127	Uncharacterized conserved protein	PF02617.17	ClpS	ATP-dependent Clp protease adaptor protein ClpS
	AU.1003	COG1488	H	PncB	Nicotinic acid phosphoribosyltransferase	PF04095.16	NAPRTase	Nicotinate phosphoribosyltransferase (NAPRTase) family
						PF17767.1	NAPRTase N	Nicotinate phosphoribosyltransferase (NAPRTase) N-terminal domain
	AU.1004	COG1061	KL	SSL2	DNA or RNA helicases of superfamily II	PF18766.1	SWI2 SNF2	SWI2/SNF2 ATPase
						PF00270.29	DEAD	DEAD/DEAH box helicase
						PF04851.15	ResIII	Type III restriction enzyme res subunit
	AU.1007	COG0281	C	SfcA	Malic enzyme	PF00390.19	malic	Malic enzyme N-terminal domain
						PF13291.6	ACT 4	ACT domain
						PF03949.15	Malic M	Malic enzyme NAD binding domain
	AU.1012	COG1643	J	HrpA	HrpA-like helicases	PF00271.31	Helicase C	Helicase conserved C-terminal domain
						PF04408.23	HA2	Helicase associated domain (HA2)
						PF11898.8	DUF3418	Domain of unknown function (DUF3418)
						PF07717.16	OB NTP bind	Oligonucleotide/oligosaccharide-binding (OB)-fold
						PF00270.29	DEAD	DEAD/DEAH box helicase
	AU.1014	COG3173	R	COG3173	Predicted aminoglycoside phosphotransferase	PF01636.23	APH	Phosphotransferase enzyme family
	AU.1017	COG0691	O	SmpB	tmRNA-binding protein	PF01668.18	SmpB	SmpB protein
	AU.1018	COG0739	M	NlpD	Membrane proteins related to metalloendopeptidases	PF01551.22	Peptidase M23	Peptidase family M23
		COG1196	D	Smc	Chromosome segregation ATPases	PF01551.22	Peptidase M23	Peptidase family M23
	AU.1019	COG2177	D	FtsX	Cell division protein	PF18075.1	FtsX ECD	FtsX extracellular domain
						PF02687.21	FtsX	FtsX-like permease family
	AU.1020	COG2884	D	FtsE	Predicted ATPase involved in cell division	PF13671.6	AAA 33	AAA domain
						PF00005.27	ABC tran	ABC transporter
						PF06414.12	Zeta toxin	Zeta toxin
	AU.1021	COG1186	J	PrfB	Protein chain release factor B	PF03462.18	PCRF	PCRF domain
						PF00472.20	RF-1	RF-1 domain
	AU.1022	COG1929	G	COG1929	Glycerate kinase	PF02595.15	Gly kinase	Glycerate kinase family
	AU.1025	COG4961	UW	TadG	Flp pilus assembly protein TadG	PF07811.12	TadE	TadE-like protein
	AU.1027	COG4965	UW	TadB	Flp pilus assembly protein TadB	PF00482.23	T2SSF	Type II secretion system (T2SS) protein F
	AU.1028	COG4965	UW	TadB	Flp pilus assembly protein TadB	PF00482.23	T2SSF	Type II secretion system (T2SS) protein F
	AU.1029	COG4962	UW	CpaF	Flp pilus assembly protein ATPase CpaF	PF00437.20	T2SSE	Type II/IV secretion system protein
	AU.1030	COG1295	S	Rbn	Ribonuclease BN family enzyme	PF03631.15	Virul fac BrkB	Virulence factor BrkB
	AU.1031	COG2135	O	COG2135	Uncharacterized conserved protein	PF02586.14	SRAP	SOS response associated peptidase (SRAP)
	AU.1032	COG4585	T	COG4585	Signal transduction histidine kinase	PF07730.13	HisKA 3	Histidine kinase
						PF02518.26	HATPase c	Histidine kinase- DNA gyrase B- and HSP90-like ATPase
	AU.1033	COG2197	TK	CitB	Response regulator containing a CheY-like receiver domain and an HTH DNA-binding domain	PF00072.24	Response reg	Response regulator receiver domain
						PF00196.19	GerE	Bacterial regulatory proteins luxR family
	AU.1034	COG1136	M	SalX	ABC-type antimicrobial peptide transport system ATPase component	PF13555.6	AAA 29	P-loop containing region of AAA domain
						PF00005.27	ABC tran	ABC transporter
						PF13304.6	AAA 21	AAA domain putative AbiEii toxin Type IV TA system
	AU.1035	COG0577	V	SalY	ABC-type antimicrobial peptide transport system permease component	PF12704.7	MacB PCD	MacB-like periplasmic core domain
		COG3127	Q	COG3127	Predicted ABC-type transport system involved in lysophospholipase L1 biosynthesis permease component	PF02687.21	FtsX	FtsX-like permease family
	AU.1039	COG3920	T	COG3920	Signal transduction histidine kinase	PF13581.6	HATPase c 2	Histidine kinase-like ATPase domain
						PF08448.10	PAS 4	PAS fold
						PF12282.8	H kinase N	Signal transduction histidine kinase
						PF07568.12	HisKA 2	Histidine kinase
	AU.1042	COG4963	UW	CpaE	Flp pilus assembly protein ATPase CpaE	PF10609.9	ParA	NUBPL iron-transfer P-loop NTPase
						PF01656.23	CbiA	CobQ/CobB/MinD/ParA nucleotide binding domain
	AU.1049	COG0653	U	SecA	Preprotein translocase subunit SecA (ATPase RNA helicase)	PF07516.13	SecA SW	SecA Wing and Scaffold domain
						PF07517.14	SecA DEAD	SecA DEAD-like domain
	AU.105	COG0673	R	MviM	Predicted dehydrogenases and related proteins	PF01408.22	GFO IDH MocA	Oxidoreductase family NAD-binding Rossmann fold
						PF02894.17	GFO IDH MocA C	Oxidoreductase family C-terminal alpha/beta domain
	AU.1050	COG3214	R	COG3214	Uncharacterized protein conserved in bacteria	PF06224.12	HTH 42	Winged helix DNA-binding domain
	AU.1051	COG1544	J	COG1544	Ribosome-associated protein Y (PSrp-1)	PF02482.19	Ribosomal S30AE	Sigma 54 modulation protein / S30EA ribosomal protein
						PF16321.5	Ribosom S30AE C	Sigma 54 modulation/S30EA ribosomal protein C terminus
	AU.1052	COG1040	R	ComFC	Predicted amidophosphoribosyltransferases	PF00156.27	Pribosyltran	Phosphoribosyl transferase domain
	AU.1054	COG0642	T	BaeS	Signal transduction histidine kinase	PF00512.25	HisKA	His Kinase A (phospho-acceptor) domain
						PF00672.25	HAMP	HAMP domain
						PF02518.26	HATPase c	Histidine kinase- DNA gyrase B- and HSP90-like ATPase
	AU.1055	COG0745	TK	OmpR	Response regulators consisting of a CheY-like receiver domain and a winged-helix DNA-binding domain	PF00486.28	Trans reg C	Transcriptional regulatory protein C terminal
						PF00072.24	Response reg	Response regulator receiver domain
	AU.1056	COG4781	I	COG4781	Membrane domain of membrane-anchored glycerophosphoryl diester phosphodiesterase	PF10110.9	GPDPase memb	Membrane domain of glycerophosphoryl diester phosphodiesterase
	AU.1059	COG0714	R	COG0714	MoxR-like ATPases	PF07726.11	AAA 3	ATPase family associated with various cellular activities (AAA)
						PF05496.12	RuvB N	Holliday junction DNA helicase RuvB P-loop domain
						PF17863.1	AAA lid 2	AAA lid domain
	AU.106	COG0654	HC	UbiH	2-polyprenyl-6-methoxyphenol hydroxylase and related FAD-dependent oxidoreductases	PF01494.19	FAD binding 3	FAD binding domain
	AU.1060	COG1721	S	COG1721	Uncharacterized conserved protein (some members contain a von Willebrand factor type A (vWA) domain)	PF01882.18	DUF58	Protein of unknown function DUF58
	AU.1061	COG4106	C	Tam	Trans-aconitate methyltransferase	PF08241.12	Methyltransf 11	Methyltransferase domain
	AU.1062	COG1300	D	SpoIIM	Uncharacterized membrane protein	PF01944.17	SpoIIM	Stage II sporulation protein M
	AU.1063	COG1714	S	COG1714	Predicted membrane protein/domain	PF06271.12	RDD	RDD family
	AU.1064	COG1109	G	{ManB	Phosphomannomutase	PF00408.20	PGM PMM IV	Phosphoglucomutase/phosphomannomutase C-terminal domain
		COG2835	S	COG2835	Uncharacterized conserved protein	PF02880.16	PGM PMM III	Phosphoglucomutase/phosphomannomutase alpha/beta/alpha domain III
						PF02878.16	PGM PMM I	Phosphoglucomutase/phosphomannomutase alpha/beta/alpha domain I
						PF02879.16	PGM PMM II	Phosphoglucomutase/phosphomannomutase alpha/beta/alpha domain II
						PF02878.16	PGM PMM I	Phosphoglucomutase/phosphomannomutase alpha/beta/alpha domain I
	AU.1066	COG1940	KG	NagC	Transcriptional regulator/sugar kinase	PF00480.20	ROK	ROK family
						PF12802.7	MarR 2	MarR family
	AU.1067	COG1209	M	RfbA	dTDP-glucose pyrophosphorylase	PF00483.23	NTP transferase	Nucleotidyl transferase
	AU.1068	COG0153	G	GalK	Galactokinase	PF00288.26	GHMP kinases N	GHMP kinases N terminal domain
						PF10509.9	GalKase gal bdg	Galactokinase galactose-binding signature
						PF08544.13	GHMP kinases C	GHMP kinases C terminal
	AU.1069	COG0438	M	RfaG	Glycosyltransferase	PF13692.6	Glyco trans 1 4	Glycosyl transferases group 1
						PF13579.6	Glyco trans 4 4	Glycosyl transferase 4-like domain
	AU.107	COG2755	E	TesA	Lysophospholipase L1 and related esterases	PF13472.6	Lipase GDSL 2	GDSL-like Lipase/Acylhydrolase family
	AU.1070	COG1816	F	Add	Adenosine deaminase	PF00962.22	A deaminase	Adenosine/AMP deaminase
	AU.1072	COG1595	K	RpoE	DNA-directed RNA polymerase specialized sigma subunit sigma24 homolog	PF04542.14	Sigma70 r2	Sigma-70 region 2
						PF08281.12	Sigma70 r4 2	Sigma-70 region 4
	AU.1074	COG0591	E	PutP	Na+/proline symporter	PF00474.17	SSF	Sodium:solute symporter family
	AU.1076	COG1309	K	AcrR	Transcriptional regulator	PF00440.23	TetR N	Bacterial regulatory proteins tetR family
	AU.1079	COG2203	T	FhlA	FOG: GAF domain	PF13185.6	GAF 2	GAF domain
						PF03861.14	ANTAR	ANTAR domain
	AU.108	COG0254	J	RpmE	Ribosomal protein L31	PF01197.18	Ribosomal L31	Ribosomal protein L31
	AU.1080	COG3540	P	PhoD	Phosphodiesterase/alkaline phosphatase D	PF16656.5	Pur ac phosph N	Purple acid Phosphatase N-terminal domain
						PF09423.10	PhoD	PhoD-like phosphatase
						PF16655.5	PhoD N	PhoD-like phosphatase N-terminal domain
	AU.1083	COG1209	M	RfbA	dTDP-glucose pyrophosphorylase	PF00483.23	NTP transferase	Nucleotidyl transferase
	AU.1084	COG1088	M	RfbB	dTDP-D-glucose 4 6-dehydratase	PF16363.5	GDP Man Dehyd	GDP-mannose 4 6 dehydratase
	AU.1085	COG1091	M	RfbD	dTDP-4-dehydrorhamnose reductase	PF00908.17	dTDP sugar isom	dTDP-4-dehydrorhamnose 3 5-epimerase
						PF04321.17	RmlD sub bind	RmlD substrate binding domain
	AU.1086	COG0739	M	NlpD	Membrane proteins related to metalloendopeptidases	PF01551.22	Peptidase M23	Peptidase family M23
	AU.109	COG0199	J	RpsN	Ribosomal protein S14	PF00253.21	Ribosomal S14	Ribosomal protein S14p/S29e
	AU.1091	COG1295	S	Rbn	Ribonuclease BN family enzyme	PF03631.15	Virul fac BrkB	Virulence factor BrkB
	AU.1093	COG0642	T	BaeS	Signal transduction histidine kinase	PF02518.26	HATPase c	Histidine kinase- DNA gyrase B- and HSP90-like ATPase
	AU.1095	COG1752	R	RssA	Predicted esterase of the alpha-beta hydrolase superfamily	PF01734.22	Patatin	Patatin-like phospholipase
	AU.1096	COG0673	R	MviM	Predicted dehydrogenases and related proteins	PF01408.22	GFO IDH MocA	Oxidoreductase family NAD-binding Rossmann fold
	AU.1097	COG1082	G	IolE	Sugar phosphate isomerases/epimerases	PF01261.24	AP endonuc 2	Xylose isomerase-like TIM barrel
	AU.1098	COG1309	K	AcrR	Transcriptional regulator	PF00440.23	TetR N	Bacterial regulatory proteins tetR family
						PF13977.6	TetR C 6	BetI-type transcriptional repressor C-terminal
	AU.1099	COG1262	O	COG1262	Uncharacterized conserved protein	PF03781.16	FGE-sulfatase	Sulfatase-modifying factor enzyme 1
	AU.11	COG2068	H	COG2068	Uncharacterized MobA-related protein	PF12804.7	NTP transf 3	MobA-like NTP transferase domain
	AU.110	COG0267	J	RpmG	Ribosomal protein L33	PF00471.20	Ribosomal L33	Ribosomal protein L33
	AU.1100	COG3177	K	COG3177	Fic family protein	PF13784.6	Fic N	Fic/DOC family N-terminal
						PF02661.18	Fic	Fic/DOC family
						PF18495.1	VbhA	Antitoxin VbhA
	AU.1103	COG0714	R	COG0714	MoxR-like ATPases	PF17863.1	AAA lid 2	AAA lid domain
						PF07726.11	AAA 3	ATPase family associated with various cellular activities (AAA)
	AU.1104	COG1721	S	COG1721	Uncharacterized conserved protein (some members contain a von Willebrand factor type A (vWA) domain)	PF01882.18	DUF58	Protein of unknown function DUF58
	AU.1105	COG1305	O	COG1305	Transglutaminase-like enzymes putative cysteine proteases	PF01841.19	Transglut core	Transglutaminase-like superfamily
	AU.1106	COG1252	C	Ndh	NADH dehydrogenase FAD-containing subunit	PF07992.14	Pyr redox 2	Pyridine nucleotide-disulphide oxidoreductase
	AU.1108	COG0737	FV	UshA	5'-nucleotidase/2' 3'-cyclic phosphodiesterase and related esterases	PF02872.18	5 nucleotid C	5'-nucleotidase C-terminal domain
						PF00149.28	Metallophos	Calcineurin-like phosphoesterase
	AU.1109	COG2374	R	COG2374	Predicted extracellular nuclease	PF00932.19	LTD	Lamin Tail Domain
						PF00395.20	SLH	S-layer homology domain
	AU.111	COG0227	J	RpmB	Ribosomal protein L28	PF00830.19	Ribosomal L28	Ribosomal L28 family
	AU.1110	COG0531	E	PotE	Amino acid transporters	PF13520.6	AA permease 2	Amino acid permease
	AU.1112	COG0640	K	ArsR	Predicted transcriptional regulators	PF12840.7	HTH 20	Helix-turn-helix domain
						PF13518.6	HTH 28	Helix-turn-helix domain
	AU.1113	COG3832	S	COG3832	Uncharacterized conserved protein	PF08327.11	AHSA1	Activator of Hsp90 ATPase homolog 1-like protein
	AU.1115	COG1249	C	Lpd	Pyruvate/2-oxoglutarate dehydrogenase complex dihydrolipoamide dehydrogenase (E3) component and related enzymes	PF02852.22	Pyr redox dim	Pyridine nucleotide-disulphide oxidoreductase dimerisation domain
						PF07992.14	Pyr redox 2	Pyridine nucleotide-disulphide oxidoreductase
	AU.1116	COG0352	H	ThiE	Thiamine monophosphate synthase	PF02581.17	TMP-TENI	Thiamine monophosphate synthase
	AU.1117	COG2145	H	ThiM	Hydroxyethylthiazole kinase sugar kinase family	PF02110.15	HK	Hydroxyethylthiazole kinase family
	AU.1118	COG0477	GEPR	ProP	Permeases of the major facilitator superfamily	PF07690.16	MFS 1	Major Facilitator Superfamily
	AU.1119	COG0351	H	ThiD	Hydroxymethylpyrimidine/phosphomethylpyrimidine kinase	PF08543.12	Phos pyr kin	Phosphomethylpyrimidine kinase
		COG0819	H	TenA	Putative transcription activator	PF03070.16	TENA THI-4	TENA/THI-4/PQQC family
	AU.1122	COG0420	L	SbcD	DNA repair exonuclease	PF00149.28	Metallophos	Calcineurin-like phosphoesterase
						PF12320.8	SbcD C	Type 5 capsule protein repressor C-terminal domain
	AU.1126	COG1533	L	SplB	DNA repair photolyase	PF04055.21	Radical SAM	Radical SAM superfamily
	AU.1127	COG1764	V	osmC	Organic hydroperoxide reductase	PF02566.19	OsmC	OsmC-like protein
	AU.1128	COG1135	E	AbcC	ABC-type metal ion transport system ATPase component	PF00005.27	ABC tran	ABC transporter
	AU.1129	COG2011	E	AbcD	ABC-type metal ion transport system permease component	PF00528.22	BPD transp 1	Binding-protein-dependent transport system inner membrane component
	AU.113	COG2339	T	prsW	Membrane proteinase regulator of anti-sigma factor	PF13367.6	PrsW-protease	PrsW family intramembrane metalloprotease
	AU.1130	COG1464	P	NlpA	ABC-type metal ion transport system periplasmic component/surface antigen	PF03180.14	Lipoprotein 9	NLPA lipoprotein
	AU.1131	COG1506	E	DAP2	Dipeptidyl aminopeptidases/acylaminoacyl-peptidases	PF00756.20	Esterase	Putative esterase
						PF00326.21	Peptidase S9	Prolyl oligopeptidase family
	AU.1132	COG2141	HR	COG2141	Coenzyme F420-dependent N5 N10-methylene tetrahydromethanopterin reductase and related flavin-dependent oxidoreductases	PF00296.20	Bac luciferase	Luciferase-like monooxygenase
	AU.1133	COG0431	C	COG0431	Predicted flavoprotein	PF03358.15	FMN red	NADPH-dependent FMN reductase
						PF02525.17	Flavodoxin 2	Flavodoxin-like fold
	AU.1134	COG3795	S	COG3795	Uncharacterized protein conserved in bacteria	PF03795.14	YCII	YCII-related domain
	AU.1135	COG1082	G	IolE	Sugar phosphate isomerases/epimerases	PF01261.24	AP endonuc 2	Xylose isomerase-like TIM barrel
	AU.1136	COG0111	HR	SerA	Phosphoglycerate dehydrogenase and related dehydrogenases	PF02826.19	2-Hacid dh C	D-isomer specific 2-hydroxyacid dehydrogenase NAD binding domain
	AU.1137	COG1609	K	PurR	Transcriptional regulators	PF00356.21	LacI	Bacterial regulatory proteins lacI family
						PF13377.6	Peripla BP 3	Periplasmic binding protein-like domain
	AU.1138	COG2814	G	AraJ	Arabinose efflux permease	PF07690.16	MFS 1	Major Facilitator Superfamily
	AU.1139	COG1082	G	IolE	Sugar phosphate isomerases/epimerases	PF01261.24	AP endonuc 2	Xylose isomerase-like TIM barrel
	AU.114	COG0254	J	RpmE	Ribosomal protein L31	PF01197.18	Ribosomal L31	Ribosomal protein L31
	AU.1141	COG0673	R	MviM	Predicted dehydrogenases and related proteins	PF01408.22	GFO IDH MocA	Oxidoreductase family NAD-binding Rossmann fold
	AU.1142	COG1653	G	UgpB	ABC-type sugar transport system periplasmic component	PF13416.6	SBP bac 8	Bacterial extracellular solute-binding protein
	AU.1143	COG1175	G	UgpA	ABC-type sugar transport systems permease components	PF00528.22	BPD transp 1	Binding-protein-dependent transport system inner membrane component
	AU.1144	COG0395	G	UgpE	ABC-type sugar transport system permease component	PF00528.22	BPD transp 1	Binding-protein-dependent transport system inner membrane component
	AU.1149	COG1082	G	IolE	Sugar phosphate isomerases/epimerases	PF01261.24	AP endonuc 2	Xylose isomerase-like TIM barrel
	AU.1151	COG0595	J	COG0595	mRNA degradation ribonucleases J1/J2 (metallo-beta-lactamase superfamily)	PF17770.1	RNase J C	Ribonuclease J C-terminal domain
						PF00753.27	Lactamase B	Metallo-beta-lactamase superfamily
						PF12706.7	Lactamase B 2	Beta-lactamase superfamily domain
	AU.1152	COG0412	Q	COG0412	Dienelactone hydrolase and related enzymes	PF01738.18	DLH	Dienelactone hydrolase family
						PF05448.12	AXE1	Acetyl xylan esterase (AXE1)
						PF00326.21	Peptidase S9	Prolyl oligopeptidase family
	AU.1153	COG3534	G	AbfA	Alpha-L-arabinofuranosidase	PF06964.12	Alpha-L-AF C	Alpha-L-arabinofuranosidase C-terminal domain
	AU.1154	COG3534	G	AbfA	Alpha-L-arabinofuranosidase	PF06964.12	Alpha-L-AF C	Alpha-L-arabinofuranosidase C-terminal domain
	AU.1155	COG1609	K	PurR	Transcriptional regulators	PF13377.6	Peripla BP 3	Periplasmic binding protein-like domain
						PF00356.21	LacI	Bacterial regulatory proteins lacI family
	AU.1156	COG0207	F	ThyA	Thymidylate synthase	PF00303.19	Thymidylat synt	Thymidylate synthase
	AU.1157	COG0262	H	FolA	Dihydrofolate reductase	PF00186.19	DHFR 1	Dihydrofolate reductase
	AU.1159	COG0395	G	UgpE	ABC-type sugar transport system permease component	PF00528.22	BPD transp 1	Binding-protein-dependent transport system inner membrane component
	AU.116	COG1396	K	HipB	Predicted transcriptional regulators	PF07883.11	Cupin 2	Cupin domain
						PF01381.22	HTH 3	Helix-turn-helix
						PF13560.6	HTH 31	Helix-turn-helix domain
	AU.1160	COG1175	G	UgpA	ABC-type sugar transport systems permease components	PF00528.22	BPD transp 1	Binding-protein-dependent transport system inner membrane component
	AU.1162	COG1653	G	UgpB	ABC-type sugar transport system periplasmic component	PF01547.25	SBP bac 1	Bacterial extracellular solute-binding protein
						PF10518.9	TAT signal	TAT (twin-arginine translocation) pathway signal sequence
	AU.1163	COG4214	G	XylH	ABC-type xylose transport system permease component	PF02653.16	BPD transp 2	Branched-chain amino acid transport system / permease component
	AU.1164	COG1129	G	MglA	ABC-type sugar transport system ATPase component	PF13304.6	AAA 21	AAA domain putative AbiEii toxin Type IV TA system
						PF00005.27	ABC tran	ABC transporter
	AU.1165	COG4213	G	XylF	ABC-type xylose transport system periplasmic component	PF10518.9	TAT signal	TAT (twin-arginine translocation) pathway signal sequence
						PF13407.6	Peripla BP 4	Periplasmic binding protein domain
	AU.1166	COG1609	K	PurR	Transcriptional regulators	PF13377.6	Peripla BP 3	Periplasmic binding protein-like domain
						PF00356.21	LacI	Bacterial regulatory proteins lacI family
	AU.1167	COG1070	G	XylB	Sugar (pentulose and hexulose) kinases	PF00370.21	FGGY N	FGGY family of carbohydrate kinases N-terminal domain
						PF02782.16	FGGY C	FGGY family of carbohydrate kinases C-terminal domain
	AU.1168	COG0235	G	AraD	Ribulose-5-phosphate 4-epimerase and related epimerases and aldolases	PF00596.21	Aldolase II	Class II Aldolase and Adducin N-terminal domain
	AU.1169	COG2160	G	AraA	L-arabinose isomerase	PF11762.8	Arabinose Iso C	L-arabinose isomerase C-terminal domain
						PF02610.15	Arabinose Isome	L-arabinose isomerase
	AU.117	COG2814	G	AraJ	Arabinose efflux permease	PF07690.16	MFS 1	Major Facilitator Superfamily
	AU.1171	COG0277	C	GlcD	FAD/FMN-containing dehydrogenases	PF01565.23	FAD binding 4	FAD binding domain
						PF04030.14	ALO	D-arabinono-1 4-lactone oxidase
	AU.1173	COG0586	S	DedA	Uncharacterized membrane-associated protein	PF09335.11	SNARE assoc	SNARE associated Golgi protein
	AU.1174	COG0846	O	SIR2	NAD-dependent protein deacetylases SIR2 family	PF02146.17	SIR2	Sir2 family
	AU.1175	COG2818	L	Tag	3-methyladenine DNA glycosylase	PF03352.13	Adenine glyco	Methyladenine glycosylase
	AU.1176	COG0350	L	Ada	Methylated DNA-protein cysteine methyltransferase	PF02870.15	Methyltransf 1N	6-O-methylguanine DNA methyltransferase ribonuclease-like domain
						PF01035.20	DNA binding 1	6-O-methylguanine DNA methyltransferase DNA binding domain
	AU.1177	COG1595	K	RpoE	DNA-directed RNA polymerase specialized sigma subunit sigma24 homolog	PF04542.14	Sigma70 r2	Sigma-70 region 2
						PF08281.12	Sigma70 r4 2	Sigma-70 region 4
	AU.1179	COG1540	R	COG1540	Uncharacterized proteins homologs of lactam utilization protein B	PF03746.16	LamB YcsF	LamB/YcsF family
	AU.118	COG0823	U	TolB	Periplasmic component of the Tol biopolymer transport system	PF07676.12	PD40	WD40-like Beta Propeller Repeat
						PF00930.21	DPPIV N	Dipeptidyl peptidase IV (DPP IV) N-terminal region
	AU.1180	COG0148	G	Eno	Enolase	PF03952.16	Enolase N	Enolase N-terminal domain
						PF00113.22	Enolase C	Enolase C-terminal TIM barrel domain
	AU.1181	COG3956	R	COG3956	Protein containing tetrapyrrole methyltransferase domain and MazG-like (predicted pyrophosphatase) domain	PF03819.17	MazG	MazG nucleotide pyrophosphohydrolase domain
	AU.1182	COG1197	LK	Mfd	Transcription-repair coupling factor (superfamily II helicase)	PF00270.29	DEAD	DEAD/DEAH box helicase
						PF02559.16	CarD CdnL TRCF	CarD-like/TRCF domain
						PF17757.1	UvrB inter	UvrB interaction domain
						PF03461.15	TRCF	TRCF domain
	AU.1183	COG0193	J	Pth	Peptidyl-tRNA hydrolase	PF01195.19	Pept tRNA hydro	Peptidyl-tRNA hydrolase
	AU.1184	COG1825	J	RplY	Ribosomal protein L25 (general stress protein Ctc)	PF01386.19	Ribosomal L25p	Ribosomal L25p family
	AU.1186	COG0462	FE	PrsA	Phosphoribosylpyrophosphate synthetase	PF13793.6	Pribosyltran N	N-terminal domain of ribose phosphate pyrophosphokinase
						PF14572.6	Pribosyl synth	Phosphoribosyl synthetase-associated domain
	AU.1187	COG1207	M	GlmU	N-acetylglucosamine-1-phosphate uridyltransferase (contains nucleotidyltransferase and I-patch acetyltransferase domains)	PF00132.24	Hexapep	Bacterial transferase hexapeptide (six repeats)
						PF12804.7	NTP transf 3	MobA-like NTP transferase domain
	AU.1188	COG1309	K	AcrR	Transcriptional regulator	PF00440.23	TetR N	Bacterial regulatory proteins tetR family
	AU.1189	COG1846	K	MarR	Transcriptional regulators	PF13463.6	HTH 27	Winged helix DNA-binding domain
						PF12802.7	MarR 2	MarR family
	AU.1190	COG0488	R	Uup	ATPase components of ABC transporters with duplicated ATPase domains	PF00005.27	ABC tran	ABC transporter
						PF12848.7	ABC tran Xtn	ABC transporter
						PF16326.5	ABC tran CTD	ABC transporter C-terminal domain
						PF13304.6	AAA 21	AAA domain putative AbiEii toxin Type IV TA system
						PF13476.6	AAA 23	AAA domain
	AU.1192	COG1947	I	IspE	4-diphosphocytidyl-2C-methyl-D-erythritol 2-phosphate synthase	PF00288.26	GHMP kinases N	GHMP kinases N terminal domain
						PF08544.13	GHMP kinases C	GHMP kinases C terminal
	AU.1193	COG0030	J	KsgA	Dimethyladenosine transferase (rRNA methylation)	PF00398.20	RrnaAD	Ribosomal RNA adenine dimethylase
	AU.1194	COG0084	N	TatD	Mg-dependent DNase	PF01026.21	TatD DNase	TatD related DNase
	AU.1195	COG0333	J	RpmF	Ribosomal protein L32	PF01783.23	Ribosomal L32p	Ribosomal L32p protein family
	AU.1196	COG0313	J	COG0313	Predicted methyltransferases	PF00590.20	TP methylase	Tetrapyrrole (Corrin/Porphyrin) Methylases
	AU.1197	COG1928	O	PMT1	Dolichyl-phosphate-mannose--protein O-mannosyl transferase	PF13231.6	PMT 2	Dolichyl-phosphate-mannose-protein mannosyltransferase
						PF16192.5	PMT 4TMC	C-terminal four TMM region of protein-O-mannosyltransferase
						PF16192.5	PMT 4TMC	C-terminal four TMM region of protein-O-mannosyltransferase
						PF02366.18	PMT	Dolichyl-phosphate-mannose-protein mannosyltransferase
	AU.1198	COG1640	G	MalQ	4-alpha-glucanotransferase	PF02446.17	Glyco hydro 77	4-alpha-glucanotransferase
	AU.1199	COG1854	T	LuxS	LuxS protein involved in autoinducer AI2 synthesis	PF02664.15	LuxS	S-Ribosylhomocysteinase (LuxS)
	AU.12	COG1975	O	XdhC	Xanthine and CO dehydrogenases maturation factor XdhC/CoxF family	PF02625.16	XdhC CoxI	XdhC and CoxI family
						PF13478.6	XdhC C	XdhC Rossmann domain
	AU.120	COG2391	R	COG2391	Predicted transporter component	PF04143.14	Sulf transp	Sulphur transport
	AU.1201	COG0596	HR	MhpC	Predicted hydrolases or acyltransferases (alpha/beta hydrolase superfamily)	PF12697.7	Abhydrolase 6	Alpha/beta hydrolase family
	AU.1202	COG0596	HR	MhpC	Predicted hydrolases or acyltransferases (alpha/beta hydrolase superfamily)	PF12697.7	Abhydrolase 6	Alpha/beta hydrolase family
	AU.1208	COG2856	E	COG2856	Predicted Zn peptidase	PF06114.13	Peptidase M78	IrrE N-terminal-like domain
	AU.121	COG0425	O	SirA	Predicted redox protein regulator of disulfide bond formation	PF01206.17	TusA	Sulfurtransferase TusA
	AU.1212	COG0507	L	RecD	ATP-dependent exoDNAse (exonuclease V) alpha subunit - helicase superfamily I member	PF13604.6	AAA 30	AAA domain
						PF01443.18	Viral helicase1	Viral (Superfamily 1) RNA helicase
						PF08751.11	TrwC	TrwC relaxase
	AU.1214	COG0225	O	MsrA	Peptide methionine sulfoxide reductase	PF01625.21	PMSR	Peptide methionine sulfoxide reductase
	AU.1215	COG0229	O	COG0229	Conserved domain frequently associated with peptide methionine sulfoxide reductase	PF01641.18	SelR	SelR domain
	AU.1216	COG2388	R	COG2388	Predicted acetyltransferase	PF14542.6	Acetyltransf CG	GCN5-related N-acetyl-transferase
	AU.1219	COG2041	C	COG2041	Sulfite oxidase and related enzymes	PF00174.19	Oxidored molyb	Oxidoreductase molybdopterin binding domain
	AU.122	COG2885	M	OmpA	Outer membrane protein and related peptidoglycan-associated (lipo)proteins	PF00691.20	OmpA	OmpA family
	AU.1220	COG1018	C	Hmp	Flavodoxin reductases (ferredoxin-NADPH reductases) family 1	PF00175.21	NAD binding 1	Oxidoreductase NAD-binding domain
						PF00970.24	FAD binding 6	Oxidoreductase FAD-binding domain
	AU.1221	COG0215	J	CysS	Cysteinyl-tRNA synthetase	PF09190.11	DALR 2	DALR domain
						PF01406.19	tRNA-synt 1e	tRNA synthetases class I (C) catalytic domain
	AU.1222	COG0215	J	CysS	Cysteinyl-tRNA synthetase	PF01406.19	tRNA-synt 1e	tRNA synthetases class I (C) catalytic domain
	AU.1225	COG2856	E	COG2856	Predicted Zn peptidase	PF06114.13	Peptidase M78	IrrE N-terminal-like domain
	AU.1227	COG2826	X	Tra8	Transposase and inactivated derivatives IS30 family	PF13384.6	HTH 23	Homeodomain-like domain
						PF10935.8	DUF2637	Protein of unknown function (DUF2637)
	AU.1231	COG0728	M	MviN	Uncharacterized membrane protein putative virulence factor	PF01554.18	MatE	MatE
						PF03023.14	MurJ	Lipid II flippase MurJ
	AU.1232	COG0438	M	RfaG	Glycosyltransferase	PF13579.6	Glyco trans 4 4	Glycosyl transferase 4-like domain
						PF13692.6	Glyco trans 1 4	Glycosyl transferases group 1
	AU.1233	COG0504	F	PyrG	CTP synthase (UTP-ammonia lyase)	PF00117.28	GATase	Glutamine amidotransferase class-I
						PF06418.14	CTP synth N	CTP synthase N-terminus
	AU.1235	COG0349	J	Rnd	Ribonuclease D	PF18305.1	DNA pol A exoN	3' to 5' exonuclease C-terminal domain
						PF01612.20	DNA pol A exo1	3'-5' exonuclease
	AU.1237	COG0229	O	COG0229	Conserved domain frequently associated with peptide methionine sulfoxide reductase	PF01641.18	SelR	SelR domain
	AU.1238	COG1506	E	DAP2	Dipeptidyl aminopeptidases/acylaminoacyl-peptidases	PF00326.21	Peptidase S9	Prolyl oligopeptidase family
						PF12146.8	Hydrolase 4	Serine aminopeptidase S33
	AU.1239	COG1985	H	RibD	Pyrimidine reductase riboflavin biosynthesis	PF01872.17	RibD C	RibD C-terminal domain
	AU.124	COG0515	T	SPS1	Serine/threonine protein kinase	PF01636.23	APH	Phosphotransferase enzyme family
						PF00069.25	Pkinase	Protein kinase domain
	AU.1240	COG1485	R	COG1485	Predicted ATPase	PF03969.16	AFG1 ATPase	AFG1-like ATPase
	AU.1241	COG0296	G	GlgB	1 4-alpha-glucan branching enzyme	PF00128.24	Alpha-amylase	Alpha amylase catalytic domain
						PF11941.8	DUF3459	Domain of unknown function (DUF3459)
	AU.1242	COG3280	G	TreY	Maltooligosyl trehalose synthase	PF00128.24	Alpha-amylase	Alpha amylase catalytic domain
	AU.1243	COG1523	G	PulA	Type II secretory pathway pullulanase PulA and related glycosidases	PF02922.18	CBM 48	Carbohydrate-binding module 48 (Isoamylase N-terminal domain)
						PF00128.24	Alpha-amylase	Alpha amylase catalytic domain
	AU.1245	COG1360	N	MotB	Flagellar motor protein	PF00691.20	OmpA	OmpA family
	AU.1246	COG0745	TK	OmpR	Response regulators consisting of a CheY-like receiver domain and a winged-helix DNA-binding domain	PF00072.24	Response reg	Response regulator receiver domain
						PF00486.28	Trans reg C	Transcriptional regulatory protein C terminal
	AU.1247	COG0642	T	BaeS	Signal transduction histidine kinase	PF02518.26	HATPase c	Histidine kinase- DNA gyrase B- and HSP90-like ATPase
						PF00512.25	HisKA	His Kinase A (phospho-acceptor) domain
	AU.1248	COG1182	C	AcpD	Acyl carrier protein phosphodiesterase	PF02525.17	Flavodoxin 2	Flavodoxin-like fold
	AU.1249	COG0441	J	ThrS	Threonyl-tRNA synthetase	PF00587.25	tRNA-synt 2b	tRNA synthetase class II core domain (G H P S and T)
						PF07973.14	tRNA SAD	Threonyl and Alanyl tRNA synthetase second additional domain
						PF03129.20	HGTP anticodon	Anticodon binding domain
	AU.125	COG1595	K	RpoE	DNA-directed RNA polymerase specialized sigma subunit sigma24 homolog	PF04542.14	Sigma70 r2	Sigma-70 region 2
						PF08281.12	Sigma70 r4 2	Sigma-70 region 4
	AU.1250	COG0537	FGR	Hit	Diadenosine tetraphosphate (Ap4A) hydrolase and other HIT family hydrolases	PF01230.23	HIT	HIT domain
	AU.1252	COG2339	T	prsW	Membrane proteinase regulator of anti-sigma factor	PF13367.6	PrsW-protease	PrsW family intramembrane metalloprotease
	AU.1253	COG0217	KJ	COG0217	Uncharacterized conserved protein	PF01709.20	Transcrip reg	Transcriptional regulator
	AU.1254	COG0817	L	RuvC	Holliday junction resolvasome endonuclease subunit	PF02075.17	RuvC	Crossover junction endodeoxyribonuclease RuvC
	AU.1255	COG0632	L	RuvA	Holliday junction resolvasome DNA-binding subunit	PF01330.21	RuvA N	RuvA N terminal domain
						PF14520.6	HHH 5	Helix-hairpin-helix domain
						PF07499.13	RuvA C	RuvA C-terminal domain
	AU.1256	COG2255	L	RuvB	Holliday junction resolvasome helicase subunit	PF13191.6	AAA 16	AAA ATPase domain
						PF05491.13	RuvB C	RuvB C-terminal winged helix domain
						PF17864.1	AAA lid 4	RuvB AAA lid domain
						PF05496.12	RuvB N	Holliday junction DNA helicase RuvB P-loop domain
	AU.1257	COG1862	U	YajC	Preprotein translocase subunit YajC	PF02699.15	YajC	Preprotein translocase subunit
	AU.1258	COG0342	U	SecD	Preprotein translocase subunit SecD	PF02355.16	SecD SecF	Protein export membrane protein
						PF03176.15	MMPL	MMPL family
	AU.1259	COG0341	U	SecF	Preprotein translocase subunit SecF	PF07549.14	Sec GG	SecD/SecF GG Motif
						PF02355.16	SecD SecF	Protein export membrane protein
	AU.1260	COG0503	F	Apt	Adenine/guanine phosphoribosyltransferases and related PRPP-binding proteins	PF00156.27	Pribosyltran	Phosphoribosyl transferase domain
	AU.1261	COG0317	TK	SpoT	Guanosine polyphosphate pyrophosphohydrolases/synthetases	PF13328.6	HD 4	HD domain
						PF02824.21	TGS	TGS domain
						PF13291.6	ACT 4	ACT domain
						PF04607.17	RelA SpoT	Region found in RelA / SpoT proteins
						PF02824.21	TGS	TGS domain
	AU.1264	COG0124	J	HisS	Histidyl-tRNA synthetase	PF13393.6	tRNA-synt His	Histidyl-tRNA synthetase
						PF03129.20	HGTP anticodon	Anticodon binding domain
	AU.1265	COG3118	O	COG3118	Thioredoxin domain-containing protein	PF00085.20	Thioredoxin	Thioredoxin
	AU.1266	COG0513	L	SrmB	Superfamily II DNA and RNA helicases	PF00270.29	DEAD	DEAD/DEAH box helicase
						PF03880.15	DbpA	DbpA RNA binding domain
	AU.1267	COG0173	J	AspS	Aspartyl-tRNA synthetase	PF00152.20	tRNA-synt 2	tRNA synthetases class II (D K and N)
						PF01336.25	tRNA anti-codon	OB-fold nucleic acid binding domain
	AU.1269	COG0624	E	ArgE	Acetylornithine deacetylase/Succinyl-diaminopimelate desuccinylase and related deacylases	PF01546.28	Peptidase M20	Peptidase family M20/M25/M40
	AU.1271	COG0316	O	sufA	Fe-S cluster assembly scaffold protein	PF01521.20	Fe-S biosyn	Iron-sulphur cluster biosynthesis
	AU.1272	COG1622	C	CyoA	Heme/copper-type cytochrome/quinol oxidases subunit 2	PF00116.20	COX2	Cytochrome C oxidase subunit II periplasmic domain
	AU.1273	COG0843	C	CyoB	Heme/copper-type cytochrome/quinol oxidases subunit 1	PF00115.20	COX1	Cytochrome C and Quinol oxidase polypeptide I
	AU.1276	COG0789	K	SoxR	Predicted transcriptional regulators	PF13411.6	MerR 1	MerR HTH family regulatory protein
						PF00376.23	MerR	MerR family regulatory protein
						PF07739.13	TipAS	TipAS antibiotic-recognition domain
	AU.1277	COG1082	G	IolE	Sugar phosphate isomerases/epimerases	PF01261.24	AP endonuc 2	Xylose isomerase-like TIM barrel
	AU.1278	COG0673	R	MviM	Predicted dehydrogenases and related proteins	PF01408.22	GFO IDH MocA	Oxidoreductase family NAD-binding Rossmann fold
						PF02894.17	GFO IDH MocA C	Oxidoreductase family C-terminal alpha/beta domain
	AU.1279	COG2211	G	MelB	Na+/melibiose symporter and related transporters	PF13347.6	MFS 2	MFS/sugar transport protein
	AU.128	COG2186	K	FadR	Transcriptional regulators	PF07729.12	FCD	FCD domain
	AU.1281	COG3173	R	COG3173	Predicted aminoglycoside phosphotransferase	PF01636.23	APH	Phosphotransferase enzyme family
	AU.1283	COG0861	P	TerC	Membrane protein TerC possibly involved in tellurium resistance	PF03741.16	TerC	Integral membrane protein TerC family
	AU.1286	COG2855	S	COG2855	Predicted membrane protein	PF03601.14	Cons hypoth698	Conserved hypothetical protein 698
	AU.1288	COG3663	L	Mug	G:T/U mismatch-specific DNA glycosylase	PF03167.19	UDG	Uracil DNA glycosylase superfamily
	AU.1289	COG1435	F	Tdk	Thymidine kinase	PF00265.18	TK	Thymidine kinase
	AU.129	COG4221	C	COG4221	Short-chain alcohol dehydrogenase of unknown specificity	PF00106.25	adh short	short chain dehydrogenase
	AU.1290	COG3537	G	COG3537	Putative alpha-1 2-mannosidase	PF07971.12	Glyco hydro 92	Glycosyl hydrolase family 92
						PF17678.1	Glyco hydro 92N	Glycosyl hydrolase family 92 N-terminal domain
	AU.1292	COG1445	G	FrwB	Phosphotransferase system fructose-specific component IIB	PF02302.17	PTS IIB	PTS system Lactose/Cellobiose specific IIB subunit
		COG1762	GT	PtsN	Phosphotransferase system mannitol/fructose-specific IIA domain (Ntr-type)	PF00359.22	PTS EIIA 2	Phosphoenolpyruvate-dependent sugar phosphotransferase system EIIA 2
	AU.1293	COG1105	G	FruK	Fructose-1-phosphate kinase and related fructose-6-phosphate kinase (PfkB)	PF00294.24	PfkB	pfkB family carbohydrate kinase
	AU.1294	COG1349	KG	GlpR	Transcriptional regulators of sugar metabolism	PF08220.12	HTH DeoR	DeoR-like helix-turn-helix domain
						PF00455.22	DeoRC	DeoR C terminal sensor domain
	AU.1295	COG1292	M	BetT	Choline-glycine betaine transporter	PF02028.17	BCCT	BCCT betaine/carnitine/choline family transporter
	AU.1296	COG2236	H	COG2236	Predicted phosphoribosyltransferases	PF00156.27	Pribosyltran	Phosphoribosyl transferase domain
	AU.1297	COG2354	S	COG2354	Uncharacterized protein conserved in bacteria	PF05661.12	DUF808	Protein of unknown function (DUF808)
	AU.1298	COG0702	R	COG0702	Predicted nucleoside-diphosphate-sugar epimerases	PF13460.6	NAD binding 10	NAD(P)H-binding
	AU.1299	COG1254	C	AcyP	Acylphosphatases	PF00708.18	Acylphosphatase	Acylphosphatase
	AU.13	COG3162	S	COG3162	Predicted membrane protein	PF04341.12	DUF485	Protein of unknown function DUF485
	AU.130	COG1028	IQR	FabG	Dehydrogenases with different specificities (related to short-chain alcohol dehydrogenases)	PF13561.6	adh short C2	Enoyl-(Acyl carrier protein) reductase
	AU.1300	COG3957	G	COG3957	Phosphoketolase	PF09363.10	XFP C	XFP C-terminal domain
						PF03894.15	XFP	D-xylulose 5-phosphate/D-fructose 6-phosphate phosphoketolase
						PF09364.10	XFP N	XFP N-terminal domain
	AU.1301	COG3212	S	COG3212	Predicted membrane protein	PF03413.19	PepSY	Peptidase propeptide and YPEB domain
	AU.1302	COG2326	C	COG2326	Uncharacterized conserved protein	PF03976.14	PPK2	Polyphosphate kinase 2 (PPK2)
	AU.1303	COG2077	O	Tpx	Peroxiredoxin	PF08534.10	Redoxin	Redoxin
	AU.1304	COG3189	S	COG3189	Uncharacterized conserved protein	PF04343.13	DUF488	Protein of unknown function DUF488
	AU.1305	COG1018	C	Hmp	Flavodoxin reductases (ferredoxin-NADPH reductases) family 1	PF00175.21	NAD binding 1	Oxidoreductase NAD-binding domain
						PF00042.22	Globin	Globin
	AU.1306	COG0730	S	COG0730	Predicted permeases	PF01925.19	TauE	Sulfite exporter TauE/SafE
	AU.1307	COG0596	HR	MhpC	Predicted hydrolases or acyltransferases (alpha/beta hydrolase superfamily)	PF12697.7	Abhydrolase 6	Alpha/beta hydrolase family
						PF00561.20	Abhydrolase 1	alpha/beta hydrolase fold
	AU.1308	COG2838	C	Icd	Monomeric isocitrate dehydrogenase	PF03971.14	IDH	Monomeric isocitrate dehydrogenase
	AU.131	COG0745	TK	OmpR	Response regulators consisting of a CheY-like receiver domain and a winged-helix DNA-binding domain	PF00486.28	Trans reg C	Transcriptional regulatory protein C terminal
	AU.1310	COG0428	P	COG0428	Predicted divalent heavy-metal cations transporter	PF02535.22	Zip	ZIP Zinc transporter
	AU.1311	COG0141	E	HisD	Histidinol dehydrogenase	PF00815.20	Histidinol dh	Histidinol dehydrogenase
	AU.1314	COG0079	E	HisC	Histidinol-phosphate/aromatic aminotransferase and cobyric acid decarboxylase	PF00155.21	Aminotran 1 2	Aminotransferase class I and II
	AU.1315	COG0131	E	HisB	Imidazoleglycerol-phosphate dehydratase	PF00475.18	IGPD	Imidazoleglycerol-phosphate dehydratase
	AU.1317	COG0118	E	HisH	Glutamine amidotransferase	PF00117.28	GATase	Glutamine amidotransferase class-I
	AU.1319	COG0106	E	HisA	Phosphoribosylformimino-5-aminoimidazole carboxamide ribonucleotide (ProFAR) isomerase	PF00977.21	His biosynth	Histidine biosynthesis protein
	AU.132	COG2068	H	COG2068	Uncharacterized MobA-related protein	PF12804.7	NTP transf 3	MobA-like NTP transferase domain
	AU.1323	COG0290	J	InfC	Translation initiation factor 3 (IF-3)	PF00707.22	IF3 C	Translation initiation factor IF-3 C-terminal domain
	AU.1324	COG0291	J	RpmI	Ribosomal protein L35	PF01632.19	Ribosomal L35p	Ribosomal protein L35
	AU.1325	COG0292	J	RplT	Ribosomal protein L20	PF00453.18	Ribosomal L20	Ribosomal protein L20
	AU.1326	COG0566	J	SpoU	rRNA methylases	PF08032.12	SpoU sub bind	RNA 2'-O ribose methyltransferase substrate binding
						PF00588.19	SpoU methylase	SpoU rRNA Methylase family
	AU.1327	COG1321	K	TroR	Mn-dependent transcriptional regulator	PF02742.15	Fe dep repr C	Iron dependent repressor metal binding and dimerisation domain
						PF12802.7	MarR 2	MarR family
						PF01325.19	Fe dep repress	Iron dependent repressor N-terminal DNA binding domain
						PF06969.16	HemN C	HemN C-terminal domain
	AU.1328	COG1266	O	COG1266	Predicted metal-dependent membrane protease	PF02517.16	CPBP	CPBP intramembrane metalloprotease
	AU.1329	COG0074	C	SucD	Succinyl-CoA synthetase alpha subunit	PF02629.19	CoA binding	CoA binding domain
						PF00549.19	Ligase CoA	CoA-ligase
	AU.133	COG3619	S	COG3619	Predicted membrane protein	PF06912.11	DUF1275	Protein of unknown function (DUF1275)
	AU.1330	COG0045	C	SucC	Succinyl-CoA synthetase beta subunit	PF00549.19	Ligase CoA	CoA-ligase
						PF08442.10	ATP-grasp 2	ATP-grasp domain
	AU.1333	COG2132	DPM	SufI	Putative multicopper oxidases	PF07732.15	Cu-oxidase 3	Multicopper oxidase
						PF07731.14	Cu-oxidase 2	Multicopper oxidase
	AU.1334	COG2514	Q	COG2514	Predicted ring-cleavage extradiol dioxygenase	PF13669.6	Glyoxalase 4	Glyoxalase/Bleomycin resistance protein/Dioxygenase superfamily
	AU.1335	COG0210	L	UvrD	Superfamily I DNA and RNA helicases	PF00580.21	UvrD-helicase	UvrD/REP helicase N-terminal domain
						PF13361.6	UvrD C	UvrD-like helicase C-terminal domain
	AU.1339	COG2267	I	PldB	Lysophospholipase	PF12146.8	Hydrolase 4	Serine aminopeptidase S33
	AU.134	COG2421	C	COG2421	Predicted acetamidase/formamidase	PF03069.15	FmdA AmdA	Acetamidase/Formamidase family
	AU.1340	COG2452	X	COG2452	Predicted site-specific integrase-resolvase	PF12728.7	HTH 17	Helix-turn-helix domain
	AU.1342	COG0150	F	PurM	Phosphoribosylaminoimidazole (AIR) synthetase	PF02769.22	AIRS C	AIR synthase related protein C-terminal domain
						PF00586.24	AIRS	AIR synthase related protein N-terminal domain
	AU.1343	COG0034	F	PurF	Glutamine phosphoribosylpyrophosphate amidotransferase	PF13522.6	GATase 6	Glutamine amidotransferase domain
						PF00310.21	GATase 2	Glutamine amidotransferases class-II
						PF00156.27	Pribosyltran	Phosphoribosyl transferase domain
	AU.1345	COG3142	P	CutC	Uncharacterized protein involved in copper resistance	PF03932.14	CutC	CutC family
	AU.1347	COG0104	F	PurA	Adenylosuccinate synthase	PF00709.21	Adenylsucc synt	Adenylosuccinate synthetase
	AU.1349	COG3115	D	ZipA	Cell division protein	PF01636.23	APH	Phosphotransferase enzyme family
		COG2334	T	COG2334	Putative homoserine kinase type II (protein kinase fold)
	AU.135	COG0154	J	GatA	Asp-tRNAAsn/Glu-tRNAGln amidotransferase A subunit and related amidases	PF01425.21	Amidase	Amidase
						PF11533.8	DUF3225	Protein of unknown function (DUF3225)
						PF14534.6	DUF4440	Domain of unknown function (DUF4440)
	AU.1350	COG1490	J	Dtd	D-Tyr-tRNAtyr deacylase	PF02580.16	Tyr Deacylase	D-Tyr-tRNA(Tyr) deacylase
	AU.1351	COG0546	C	Gph	Predicted phosphatases	PF13419.6	HAD 2	Haloacid dehalogenase-like hydrolase
	AU.1352	COG0588	G	GpmA	Phosphoglycerate mutase 1	PF00300.22	His Phos 1	Histidine phosphatase superfamily (branch 1)
	AU.1353	COG0433	L	COG0433	HerA helicase	PF05872.12	DUF853	Bacterial protein of unknown function (DUF853)
	AU.1355	COG1309	K	AcrR	Transcriptional regulator	PF00440.23	TetR N	Bacterial regulatory proteins tetR family
	AU.1356	COG2814	G	AraJ	Arabinose efflux permease	PF07690.16	MFS 1	Major Facilitator Superfamily
	AU.1357	COG0456	J	RimI	Acetyltransferases	PF13480.7	Acetyltransf 6	Acetyltransferase (GNAT) domain
						PF00583.25	Acetyltransf 1	Acetyltransferase (GNAT) family
	AU.1359	COG0519	F	GuaA	GMP synthase PP-ATPase domain/subunit	PF02540.17	NAD synthase	NAD synthase
		COG0518	F	GuaA	GMP synthase - Glutamine amidotransferase domain	PF02568.14	ThiI	Thiamine biosynthesis protein (ThiI)
						PF00958.22	GMP synt C	GMP synthase C terminal domain
						PF00117.28	GATase	Glutamine amidotransferase class-I
	AU.136	COG3195	F	COG3195	Uncharacterized protein conserved in bacteria	PF09349.10	OHCU decarbox	OHCU decarboxylase
	AU.1361	COG3346	O	COG3346	Uncharacterized conserved protein	PF02104.15	SURF1	SURF1 family
	AU.1362	COG0280	C	Pta	Phosphotransacetylase	PF07085.12	DRTGG	DRTGG domain
		COG0857	R	Pta	BioD-like N-terminal domain of phosphotransacetylase	PF13500.6	AAA 26	AAA domain
						PF01515.19	PTA PTB	Phosphate acetyl/butaryl transferase
	AU.1363	COG0282	C	ackA	Acetate kinase	PF00871.17	Acetate kinase	Acetokinase family
	AU.1366	COG1304	CIR	idi	Isopentenyl diphosphate isomerase (BS ypgA MTH48 and related proteins)	PF00478.25	IMPDH	IMP dehydrogenase / GMP reductase domain
		COG0516	F	GuaB	IMP dehydrogenase/GMP reductase
	AU.1367	COG0847	L	DnaQ	DNA polymerase III epsilon subunit and related 3'-5' exonucleases	PF00929.24	RNase T	Exonuclease
	AU.1368	COG2764	R	PhnB	Uncharacterized protein conserved in bacteria	PF00903.25	Glyoxalase	Glyoxalase/Bleomycin resistance protein/Dioxygenase superfamily
	AU.1369	COG0516	F	GuaB	IMP dehydrogenase/GMP reductase	PF00478.25	IMPDH	IMP dehydrogenase / GMP reductase domain
		COG0517	T	COG0517	FOG: CBS domain
	AU.137	COG0075	EF	COG0075	Serine-pyruvate aminotransferase/archaeal aspartate aminotransferase	PF00266.19	Aminotran 5	Aminotransferase class-V
	AU.1370	COG0306	P	PitA	Phosphate/sulphate permeases	PF01384.20	PHO4	Phosphate transporter family
	AU.1372	COG0564	J	RluA	Pseudouridylate synthases 23S RNA-specific	PF00849.22	PseudoU synth 2	RNA pseudouridylate synthase
	AU.1374	COG1079	R	COG1079	Uncharacterized ABC-type transport system permease component	PF02653.16	BPD transp 2	Branched-chain amino acid transport system / permease component
	AU.1376	COG0295	F	Cdd	Cytidine deaminase	PF08211.12	dCMP cyt deam 2	Cytidine and deoxycytidylate deaminase zinc-binding region
						PF00383.23	dCMP cyt deam 1	Cytidine and deoxycytidylate deaminase zinc-binding region
	AU.1377	COG0213	F	DeoA	Thymidine phosphorylase	PF07831.13	PYNP C	Pyrimidine nucleoside phosphorylase C-terminal domain
						PF02885.17	Glycos trans 3N	Glycosyl transferase family helical bundle domain
						PF00591.21	Glycos transf 3	Glycosyl transferase family a/b domain
	AU.1378	COG0572	F	Udk	Uridine kinase	PF00293.28	NUDIX	NUDIX domain
	AU.1379	COG0274	F	DeoC	Deoxyribose-phosphate aldolase	PF01791.9	DeoC	DeoC/LacD family aldolase
	AU.138	COG0624	E	ArgE	Acetylornithine deacetylase/Succinyl-diaminopimelate desuccinylase and related deacylases	PF01546.28	Peptidase M20	Peptidase family M20/M25/M40
	AU.1380	COG1109	G	{ManB	Phosphomannomutase	PF00408.20	PGM PMM IV	Phosphoglucomutase/phosphomannomutase C-terminal domain
						PF02879.16	PGM PMM II	Phosphoglucomutase/phosphomannomutase alpha/beta/alpha domain II
						PF02878.16	PGM PMM I	Phosphoglucomutase/phosphomannomutase alpha/beta/alpha domain I
						PF02880.16	PGM PMM III	Phosphoglucomutase/phosphomannomutase alpha/beta/alpha domain III
	AU.1381	COG0005	F	Pnp	Purine nucleoside phosphorylase	PF01048.20	PNP UDP 1	Phosphorylase superfamily
	AU.1382	COG1249	C	Lpd	Pyruvate/2-oxoglutarate dehydrogenase complex dihydrolipoamide dehydrogenase (E3) component and related enzymes	PF07992.14	Pyr redox 2	Pyridine nucleotide-disulphide oxidoreductase
						PF02852.22	Pyr redox dim	Pyridine nucleotide-disulphide oxidoreductase dimerisation domain
	AU.1383	COG4770	I	COG4770	Acetyl/propionyl-CoA carboxylase alpha subunit	PF00289.22	Biotin carb N	Biotin carboxylase N-terminal domain
						PF02786.17	CPSase L D2	Carbamoyl-phosphate synthase L chain ATP binding domain
						PF02785.19	Biotin carb C	Biotin carboxylase C-terminal domain
						PF00364.22	Biotin lipoyl	Biotin-requiring enzyme
	AU.1384	COG0424	Q	Maf	Nucleotide-binding protein implicated in inhibition of septum formation	PF02545.14	Maf	Maf-like protein
	AU.1385	COG4805	S	COG4805	Uncharacterized protein conserved in bacteria	PF05960.11	DUF885	Bacterial protein of unknown function (DUF885)
	AU.1387	COG4799	I	COG4799	Acetyl-CoA carboxylase carboxyltransferase component (subunits alpha and beta)	PF01039.22	Carboxyl trans	Carboxyl transferase domain
	AU.1388	COG0340	H	BirA	Biotin-(acetyl-CoA carboxylase) ligase	PF03099.19	BPL LplA LipB	Biotin/lipoate A/B protein ligase family
	AU.1389	COG2114	T	CyaA	Adenylate cyclase family 3 (some proteins contain HAMP domain)	PF00211.20	Guanylate cyc	Adenylate and Guanylate cyclase catalytic domain
	AU.139	COG1737	K	RpiR	Transcriptional regulators	PF01380.22	SIS	SIS domain
						PF01418.17	HTH 6	Helix-turn-helix domain rpiR family
	AU.1390	COG0745	TK	OmpR	Response regulators consisting of a CheY-like receiver domain and a winged-helix DNA-binding domain	PF00486.28	Trans reg C	Transcriptional regulatory protein C terminal
						PF00072.24	Response reg	Response regulator receiver domain
	AU.1391	COG0642	T	BaeS	Signal transduction histidine kinase	PF00512.25	HisKA	His Kinase A (phospho-acceptor) domain
						PF18092.1	DraK HK N	DraK Histidine Kinase N-terminal domain
						PF02518.26	HATPase c	Histidine kinase- DNA gyrase B- and HSP90-like ATPase
	AU.1392	COG0026	F	PurK	Phosphoribosylaminoimidazole carboxylase (NCAIR synthetase)	PF02222.22	ATP-grasp	ATP-grasp domain
						PF17769.1	PurK C	Phosphoribosylaminoimidazole carboxylase C-terminal domain
	AU.1393	COG0041	F	PurE	Phosphoribosylcarboxyaminoimidazole (NCAIR) mutase	PF00731.20	AIRC	AIR carboxylase
	AU.1394	COG1134	GM	TagH	ABC-type polysaccharide/polyol phosphate transport system ATPase component	PF02463.19	SMC N	RecF/RecN/SMC N terminal domain
						PF00005.27	ABC tran	ABC transporter
						PF13304.6	AAA 21	AAA domain putative AbiEii toxin Type IV TA system
	AU.1395	COG1682	GM	TagG	ABC-type polysaccharide/polyol phosphate export systems permease component	PF01061.24	ABC2 membrane	ABC-2 type transporter
	AU.1396	COG0463	M	WcaA	Glycosyltransferases involved in cell wall biogenesis	PF00535.26	Glycos transf 2	Glycosyl transferase family 2
	AU.1397	COG0438	M	RfaG	Glycosyltransferase	PF13692.6	Glyco trans 1 4	Glycosyl transferases group 1
						PF00534.20	Glycos transf 1	Glycosyl transferases group 1
	AU.1399	COG0438	M	RfaG	Glycosyltransferase	PF00534.20	Glycos transf 1	Glycosyl transferases group 1
	AU.14	COG4147	C	DhlC	Predicted symporter	PF00474.17	SSF	Sodium:solute symporter family
	AU.140	COG0715	P	TauA	ABC-type nitrate/sulfonate/bicarbonate transport systems periplasmic components	PF09084.11	NMT1	NMT1/THI5 like
	AU.1401	COG2089	M	SpsE	Sialic acid synthase	PF03102.14	NeuB	NeuB family
						PF08666.12	SAF	SAF domain
	AU.1402	COG3980	M	spsG	Spore coat polysaccharide biosynthesis protein predicted glycosyltransferase	PF13523.6	Acetyltransf 8	Acetyltransferase (GNAT) domain
		COG1670	JO	RimL	Acetyltransferases including N-acetylases of ribosomal proteins	PF13302.7	Acetyltransf 3	Acetyltransferase (GNAT) domain
						PF02348.19	CTP transf 3	Cytidylyltransferase
						PF12804.7	NTP transf 3	MobA-like NTP transferase domain
	AU.1404	COG1086	MO	COG1086	Predicted nucleoside-diphosphate sugar epimerases	PF02719.15	Polysacc synt 2	Polysaccharide biosynthesis protein
	AU.1405	COG0399	M	WecE	Predicted pyridoxal phosphate-dependent enzyme apparently involved in regulation of cell wall biogenesis	PF01041.17	DegT DnrJ EryC1	DegT/DnrJ/EryC1/StrS aminotransferase family
	AU.1407	COG2456	S	COG2456	Uncharacterized conserved protein	PF10066.9	DUF2304	Uncharacterized conserved protein (DUF2304)
	AU.1408	COG0463	M	WcaA	Glycosyltransferases involved in cell wall biogenesis	PF00535.26	Glycos transf 2	Glycosyl transferase family 2
	AU.1409	COG1316	M	LytR	Transcriptional regulator	PF03816.14	LytR cpsA psr	Cell envelope-related transcriptional attenuator domain
	AU.141	COG2351	F	COG2351	Transthyretin-like protein	PF00576.21	Transthyretin	HIUase/Transthyretin family
	AU.1410	COG0329	EM	DapA	Dihydrodipicolinate synthase/N-acetylneuraminate lyase	PF00701.22	DHDPS	Dihydrodipicolinate synthetase family
	AU.1411	COG0595	J	COG0595	mRNA degradation ribonucleases J1/J2 (metallo-beta-lactamase superfamily)	PF00753.27	Lactamase B	Metallo-beta-lactamase superfamily
						PF17770.1	RNase J C	Ribonuclease J C-terminal domain
						PF07521.12	RMMBL	Zn-dependent metallo-hydrolase RNA specificity domain
	AU.1412	COG1674	D	FtsK	DNA segregation ATPase FtsK/SpoIIIE and related proteins	PF01580.18	FtsK SpoIIIE	FtsK/SpoIIIE family
						PF17854.1	FtsK alpha	FtsK alpha domain
						PF12846.7	AAA 10	AAA-like domain
						PF13491.6	FtsK 4TM	4TM region of DNA translocase FtsK/SpoIIIE
						PF09397.10	FtsK gamma	Ftsk gamma domain
	AU.1413	COG0558	I	PgsA	Phosphatidylglycerophosphate synthase	PF01066.21	CDP-OH P transf	CDP-alcohol phosphatidyltransferase
	AU.1414	COG1546	H	CinA	Uncharacterized protein (competence- and mitomycin-induced)	PF02464.17	CinA	Competence-damaged protein
	AU.1415	COG1426	D	COG1426	Predicted transcriptional regulator contains Xre-like HTH domain	PF13560.6	HTH 31	Helix-turn-helix domain
						PF13413.6	HTH 25	Helix-turn-helix domain
	AU.1417	COG0468	L	RecA	RecA/RadA recombinase	PF00154.21	RecA	recA bacterial DNA recombination protein
	AU.1418	COG2137	O	OraA	Uncharacterized protein conserved in bacteria	PF02631.16	RecX	RecX family
	AU.1419	COG4666	R	COG4666	TRAP-type uncharacterized transport system fused permease components	PF06808.12	DctM	Tripartite ATP-independent periplasmic transporter DctM component
						PF11874.8	DUF3394	Domain of unknown function (DUF3394)
	AU.142	COG3648	Q	COG3648	Uricase (urate oxidase)	PF01014.18	Uricase	Uricase
	AU.1420	COG2358	R	Imp	TRAP-type uncharacterized transport system periplasmic component	PF16868.5	NMT1 3	NMT1-like family
	AU.1422	COG0621	J	MiaB	2-methylthioadenine synthetase	PF00919.20	UPF0004	Uncharacterized protein family UPF0004
						PF04055.21	Radical SAM	Radical SAM superfamily
	AU.1424	COG0324	J	MiaA	tRNA delta(2)-isopentenylpyrophosphate transferase	PF01715.17	IPPT	IPP transferase
						PF01745.16	IPT	Isopentenyl transferase
	AU.1425	COG0253	E	DapF	Diaminopimelate epimerase	PF01678.19	DAP epimerase	Diaminopimelate epimerase
	AU.1426	COG2813	J	RsmC	16S RNA G1207 methylase RsmC	PF05175.14	MTS	Methyltransferase small domain
	AU.1427	COG2262	J	HflX	GTPases	PF01926.23	MMR HSR1	50S ribosome-binding GTPase
						PF16360.5	GTP-bdg M	GTP-binding GTPase Middle Region
						PF03193.16	RsgA GTPase	RsgA GTPase
						PF13167.6	GTP-bdg N	GTP-binding GTPase N-terminal
	AU.1428	COG1199	L	DinG	Rad3-related DNA helicases	PF00270.29	DEAD	DEAD/DEAH box helicase
						PF13307.6	Helicase C 2	Helicase C-terminal domain
	AU.1429	COG1974	KT	LexA	SOS-response transcriptional repressors (RecA-mediated autopeptidases)	PF00717.23	Peptidase S24	Peptidase S24-like
						PF01726.16	LexA DNA bind	LexA DNA binding domain
	AU.143	COG0044	F	PyrC	Dihydroorotase and related cyclic amidohydrolases	PF01979.20	Amidohydro 1	Amidohydrolase family
	AU.1431	COG1327	K	COG1327	Predicted transcriptional regulator consists of a Zn-ribbon and ATP-cone domains	PF03477.16	ATP-cone	ATP cone domain
	AU.1432	COG3973	L	COG3973	Superfamily I DNA and RNA helicases	PF13245.6	AAA 19	AAA domain
						PF01443.18	Viral helicase1	Viral (Superfamily 1) RNA helicase
	AU.1434	COG1278	K	CspC	Cold shock proteins	PF00313.22	CSD	Cold-shock' DNA-binding domain
	AU.1435	COG0421	E	SpeE	Spermidine synthase	PF13649.6	Methyltransf 25	Methyltransferase domain
	AU.1437	COG0389	L	DinP	Nucleotidyltransferase/DNA polymerase involved in DNA repair	PF11799.8	IMS C	impB/mucB/samB family C-terminal domain
						PF00817.20	IMS	impB/mucB/samB family
						PF11798.8	IMS HHH	IMS family HHH motif
	AU.1439	COG2001	J	COG2001	Uncharacterized protein conserved in bacteria	PF02381.18	MraZ	MraZ protein putative antitoxin-like
	AU.144	COG1975	O	XdhC	Xanthine and CO dehydrogenases maturation factor XdhC/CoxF family	PF13478.6	XdhC C	XdhC Rossmann domain
						PF02625.16	XdhC CoxI	XdhC and CoxI family
	AU.1440	COG0275	J	COG0275	Predicted S-adenosylmethionine-dependent methyltransferase involved in cell envelope biogenesis	PF01795.19	Methyltransf 5	MraW methylase family
	AU.1442	COG0768	DM	FtsI	Cell division protein FtsI/penicillin-binding protein 2	PF03717.15	PBP dimer	Penicillin-binding Protein dimerisation domain
						PF00905.22	Transpeptidase	Penicillin binding protein transpeptidase domain
	AU.1443	COG0769	M	MurE	UDP-N-acetylmuramyl tripeptide synthase	PF02875.21	Mur ligase C	Mur ligase family glutamate ligase domain
						PF08245.12	Mur ligase M	Mur ligase middle domain
						PF01225.25	Mur ligase	Mur ligase family catalytic domain
	AU.1444	COG0770	M	MurF	UDP-N-acetylmuramyl pentapeptide synthase	PF01225.25	Mur ligase	Mur ligase family catalytic domain
						PF08245.12	Mur ligase M	Mur ligase middle domain
						PF02875.21	Mur ligase C	Mur ligase family glutamate ligase domain
	AU.1445	COG0472	M	Rfe	UDP-N-acetylmuramyl pentapeptide phosphotransferase/UDP-N- acetylglucosamine-1-phosphate transferase	PF00953.21	Glycos transf 4	Glycosyl transferase family 4
						PF10555.9	MraY sig1	Phospho-N-acetylmuramoyl-pentapeptide-transferase signature 1
	AU.1446	COG0771	M	MurD	UDP-N-acetylmuramoylalanine-D-glutamate ligase	PF02875.21	Mur ligase C	Mur ligase family glutamate ligase domain
						PF01225.25	Mur ligase	Mur ligase family catalytic domain
						PF08245.12	Mur ligase M	Mur ligase middle domain
	AU.1447	COG0772	D	FtsW	Bacterial cell division membrane protein	PF01098.19	FTSW RODA SPOVE	Cell cycle protein
	AU.1448	COG0707	M	MurG	UDP-N-acetylglucosamine:LPS N-acetylglucosamine transferase	PF04101.16	Glyco tran 28 C	Glycosyltransferase family 28 C-terminal domain
						PF03033.20	Glyco transf 28	Glycosyltransferase family 28 N-terminal domain
	AU.1449	COG0773	M	MurC	UDP-N-acetylmuramate-alanine ligase	PF08245.12	Mur ligase M	Mur ligase middle domain
						PF02875.21	Mur ligase C	Mur ligase family glutamate ligase domain
						PF01225.25	Mur ligase	Mur ligase family catalytic domain
	AU.145	COG2080	C	CoxS	Aerobic-type carbon monoxide dehydrogenase small subunit CoxS/CutS homologs	PF02738.18	Ald Xan dh C2	Molybdopterin-binding domain of aldehyde dehydrogenase
		COG1529	C	CoxL	Aerobic-type carbon monoxide dehydrogenase large subunit CoxL/CutL homologs	PF01315.22	Ald Xan dh C	Aldehyde oxidase and xanthine dehydrogenase a/b hammerhead domain
						PF01799.20	Fer2 2	[2Fe-2S] binding domain
						PF00111.27	Fer2	2Fe-2S iron-sulfur cluster binding domain
	AU.1450	COG2963	X	COG2963	Transposase and inactivated derivatives	PF13384.6	HTH 23	Homeodomain-like domain
						PF01527.20	HTH Tnp 1	Transposase
	AU.1451	COG1408	R	COG1408	Predicted phosphohydrolases	PF00149.28	Metallophos	Calcineurin-like phosphoesterase
	AU.1453	COG1309	K	AcrR	Transcriptional regulator	PF00356.21	LacI	Bacterial regulatory proteins lacI family
						PF00440.23	TetR N	Bacterial regulatory proteins tetR family
	AU.1454	COG2887	L	COG2887	RecB family exonuclease	PF13245.6	AAA 19	AAA domain
		COG0210	L	UvrD	Superfamily I DNA and RNA helicases	PF12705.7	PDDEXK 1	PD-(D/E)XK nuclease superfamily
						PF13361.6	UvrD C	UvrD-like helicase C-terminal domain
	AU.1455	COG0210	L	UvrD	Superfamily I DNA and RNA helicases	PF13361.6	UvrD C	UvrD-like helicase C-terminal domain
						PF00580.21	UvrD-helicase	UvrD/REP helicase N-terminal domain
						PF12705.7	PDDEXK 1	PD-(D/E)XK nuclease superfamily
	AU.1456	COG3173	R	COG3173	Predicted aminoglycoside phosphotransferase	PF01636.23	APH	Phosphotransferase enzyme family
	AU.1457	COG2816	F	NPY1	NTP pyrophosphohydrolases containing a Zn-finger probably nucleic-acid-binding	PF09296.11	NUDIX-like	NADH pyrophosphatase-like rudimentary NUDIX domain
						PF00293.28	NUDIX	NUDIX domain
						PF09297.11	zf-NADH-PPase	NADH pyrophosphatase zinc ribbon domain
	AU.1458	COG0514	L	RecQ	Superfamily II DNA helicase	PF13361.6	UvrD C	UvrD-like helicase C-terminal domain
		COG0210	L	UvrD	Superfamily I DNA and RNA helicases	PF00580.21	UvrD-helicase	UvrD/REP helicase N-terminal domain
						PF13245.6	AAA 19	AAA domain
						PF13361.6	UvrD C	UvrD-like helicase C-terminal domain
						PF00570.23	HRDC	HRDC domain
	AU.146	COG0590	J	CumB	Cytosine/adenosine deaminases	PF00383.23	dCMP cyt deam 1	Cytidine and deoxycytidylate deaminase zinc-binding region
	AU.1461	COG1451	R	COG1451	Predicted metal-dependent hydrolase	PF01863.17	DUF45	Protein of unknown function DUF45
	AU.1462	COG0494	V	MutT	NTP pyrophosphohydrolases including oxidative damage repair enzymes	PF00293.28	NUDIX	NUDIX domain
	AU.1463	COG5282	S	COG5282	Uncharacterized conserved protein	PF10103.9	Zincin 2	Zincin-like metallopeptidase
	AU.1464	COG3480	T	SdrC	Predicted secreted protein containing a PDZ domain	PF05362.13	Lon C	Lon protease (S16) C-terminal proteolytic domain
						PF13180.6	PDZ 2	PDZ domain
	AU.1465	COG1011	H	COG1011	Predicted hydrolase (HAD superfamily)	PF13419.6	HAD 2	Haloacid dehalogenase-like hydrolase
	AU.1466	COG0488	R	Uup	ATPase components of ABC transporters with duplicated ATPase domains	PF00005.27	ABC tran	ABC transporter
						PF12848.7	ABC tran Xtn	ABC transporter
						PF13671.6	AAA 33	AAA domain
						PF13304.6	AAA 21	AAA domain putative AbiEii toxin Type IV TA system
	AU.1468	COG0058	G	GlgP	Glucan phosphorylase	PF00343.20	Phosphorylase	Carbohydrate phosphorylase
						PF11897.8	DUF3417	Protein of unknown function (DUF3417)
	AU.1469	COG1653	G	UgpB	ABC-type sugar transport system periplasmic component	PF01547.25	SBP bac 1	Bacterial extracellular solute-binding protein
	AU.147	COG0715	P	TauA	ABC-type nitrate/sulfonate/bicarbonate transport systems periplasmic components	PF09084.11	NMT1	NMT1/THI5 like
	AU.1470	COG1946	I	TesB	Acyl-CoA thioesterase	PF13622.6	4HBT 3	Thioesterase-like superfamily
	AU.1471	COG0824	I	FcbC	Predicted thioesterase	PF13279.6	4HBT 2	Thioesterase-like superfamily
	AU.1473	COG2346	P	COG2346	Truncated hemoglobins	PF01152.21	Bac globin	Bacterial-like globin
	AU.1474	COG0668	M	MscS	Small-conductance mechanosensitive channel	PF00924.18	MS channel	Mechanosensitive ion channel
	AU.1475	COG0308	E	PepN	Aminopeptidase N	PF11838.8	ERAP1 C	ERAP1-like C-terminal domain
						PF17900.1	Peptidase M1 N	Peptidase M1 N-terminal domain
						PF01433.20	Peptidase M1	Peptidase family M1 domain
	AU.1476	COG2306	R	COG2306	Predicted RNA-binding protein associated with RNAses E/G family	PF04167.13	DUF402	Protein of unknown function (DUF402)
	AU.1478	COG1132	V	MdlB	ABC-type multidrug transport system ATPase and permease components	PF00005.27	ABC tran	ABC transporter
						PF00664.23	ABC membrane	ABC transporter transmembrane region
	AU.1479	COG1132	V	MdlB	ABC-type multidrug transport system ATPase and permease components	PF00005.27	ABC tran	ABC transporter
						PF00664.23	ABC membrane	ABC transporter transmembrane region
	AU.148	COG1116	P	TauB	ABC-type nitrate/sulfonate/bicarbonate transport system ATPase component	PF13304.6	AAA 21	AAA domain putative AbiEii toxin Type IV TA system
						PF00005.27	ABC tran	ABC transporter
	AU.1481	COG0698	G	RpiB	Ribose 5-phosphate isomerase RpiB	PF02502.18	LacAB rpiB	Ribose/Galactose Isomerase
	AU.1482	COG0266	L	Nei	Formamidopyrimidine-DNA glycosylase	PF06831.14	H2TH	Formamidopyrimidine-DNA glycosylase H2TH domain
						PF01149.24	Fapy DNA glyco	Formamidopyrimidine-DNA glycosylase N-terminal domain
						PF06827.14	zf-FPG IleRS	Zinc finger found in FPG and IleRS
	AU.1483	COG2153	R	ElaA	Predicted acyltransferase	PF13673.7	Acetyltransf 10	Acetyltransferase (GNAT) domain
	AU.1484	COG0666	T	Arp	FOG: Ankyrin repeat	PF13857.6	Ank 5	Ankyrin repeats (many copies)
					FOG: Ankyrin repeat	PF12796.7	Ank 2	Ankyrin repeats (3 copies)
	AU.1485	COG0436	E	COG0436	Aspartate/tyrosine/aromatic aminotransferase	PF00155.21	Aminotran 1 2	Aminotransferase class I and II
	AU.1487	COG2246	I	COG2246	Predicted membrane protein	PF04138.14	GtrA	GtrA-like protein
	AU.1488	COG0351	H	ThiD	Hydroxymethylpyrimidine/phosphomethylpyrimidine kinase	PF08543.12	Phos pyr kin	Phosphomethylpyrimidine kinase
	AU.149	COG0600	P	TauC	ABC-type nitrate/sulfonate/bicarbonate transport system permease component	PF00528.22	BPD transp 1	Binding-protein-dependent transport system inner membrane component
	AU.1490	COG1126	E	GlnQ	ABC-type polar amino acid transport system ATPase component	PF00005.27	ABC tran	ABC transporter
						PF13304.6	AAA 21	AAA domain putative AbiEii toxin Type IV TA system
	AU.1491	COG0834	ET	HisJ	ABC-type amino acid transport/signal transduction systems periplasmic component/domain	PF00497.20	SBP bac 3	Bacterial extracellular solute-binding proteins family 3
						PF10613.9	Lig chan-Glu bd	Ligated ion channel L-glutamate- and glycine-binding site
	AU.1492	COG0765	E	HisM	ABC-type amino acid transport system permease component	PF00528.22	BPD transp 1	Binding-protein-dependent transport system inner membrane component
	AU.1493	COG0765	E	HisM	ABC-type amino acid transport system permease component	PF00528.22	BPD transp 1	Binding-protein-dependent transport system inner membrane component
	AU.1494	COG0121	R	COG0121	Predicted glutamine amidotransferase	PF13522.6	GATase 6	Glutamine amidotransferase domain
	AU.1495	COG1125	E	OpuBA	ABC-type proline/glycine betaine transport systems ATPase components	PF00005.27	ABC tran	ABC transporter
	AU.1496	COG1174	E	OpuBB	ABC-type proline/glycine betaine transport systems permease component	PF00528.22	BPD transp 1	Binding-protein-dependent transport system inner membrane component
	AU.1497	COG1732	M	OpuBC	Periplasmic glycine betaine/choline-binding (lipo)protein of an ABC-type transport system (osmoprotectant binding protein)	PF04069.12	OpuAC	Substrate binding domain of ABC-type glycine betaine transport system
	AU.1498	COG0702	R	COG0702	Predicted nucleoside-diphosphate-sugar epimerases	PF13460.6	NAD binding 10	NAD(P)H-binding
	AU.1499	COG1414	K	IclR	Transcriptional regulator	PF13545.6	HTH Crp 2	Crp-like helix-turn-helix domain
						PF01614.18	IclR	Bacterial transcriptional regulator
						PF09339.10	HTH IclR	IclR helix-turn-helix domain
	AU.150	COG0600	P	TauC	ABC-type nitrate/sulfonate/bicarbonate transport system permease component	PF00528.22	BPD transp 1	Binding-protein-dependent transport system inner membrane component
	AU.1500	COG0662	G	{ManC	Mannose-6-phosphate isomerase	PF07883.11	Cupin 2	Cupin domain
	AU.1501	COG0006	E	PepP	Xaa-Pro aminopeptidase	PF00557.24	Peptidase M24	Metallopeptidase family M24
						PF01321.18	Creatinase N	Creatinase/Prolidase N-terminal domain
	AU.1502	COG1402	HQ	COG1402	Uncharacterized protein putative amidase	PF02633.14	Creatininase	Creatinine amidohydrolase
	AU.1503	COG1292	M	BetT	Choline-glycine betaine transporter	PF02028.17	BCCT	BCCT betaine/carnitine/choline family transporter
	AU.1504	COG2814	G	AraJ	Arabinose efflux permease	PF07690.16	MFS 1	Major Facilitator Superfamily
	AU.1505	COG1802	K	GntR	Transcriptional regulators	PF00392.21	GntR	Bacterial regulatory proteins gntR family
						PF07729.12	FCD	FCD domain
	AU.1506	COG0665	E	DadA	Glycine/D-amino acid oxidases (deaminating)	PF01266.24	DAO	FAD dependent oxidoreductase
	AU.1507	COG4311	E	SoxD	Sarcosine oxidase delta subunit	PF04267.12	SoxD	Sarcosine oxidase delta subunit family
	AU.1508	COG0404	E	GcvT	Glycine cleavage system T protein (aminomethyltransferase)	PF13510.6	Fer2 4	2Fe-2S iron-sulfur cluster binding domain
		COG0446	I	HcaD	Uncharacterized NAD(FAD)-dependent dehydrogenases	PF17806.1	SO alpha A3	Sarcosine oxidase A3 domain
						PF01571.21	GCV T	Aminomethyltransferase folate-binding domain
						PF07992.14	Pyr redox 2	Pyridine nucleotide-disulphide oxidoreductase
						PF01134.22	GIDA	Glucose inhibited division protein A
						PF08669.11	GCV T C	Glycine cleavage T-protein C-terminal barrel domain
	AU.1509	COG4583	E	COG4583	Sarcosine oxidase gamma subunit	PF04268.12	SoxG	Sarcosine oxidase gamma subunit family
	AU.151	COG1319	C	CoxM	Aerobic-type carbon monoxide dehydrogenase middle subunit CoxM/CutM homologs	PF00941.21	FAD binding 5	FAD binding domain in molybdopterin dehydrogenase
	AU.1511	COG3832	S	COG3832	Uncharacterized conserved protein	PF10604.9	Polyketide cyc2	Polyketide cyclase / dehydrase and lipid transport
	AU.1512	COG1526	C	FdhD	Uncharacterized protein required for formate dehydrogenase activity	PF02634.15	FdhD-NarQ	FdhD/NarQ family
	AU.1513	COG4405	S	COG4405	Uncharacterized protein conserved in bacteria	PF04266.14	ASCH	ASCH domain
	AU.1514	COG2390	K	DeoR	Transcriptional regulator contains sigma factor-related N-terminal domain	PF04198.13	Sugar-bind	Putative sugar-binding domain
						PF12802.7	MarR 2	MarR family
	AU.1515	COG0578	C	GlpA	Glycerol-3-phosphate dehydrogenase	PF16901.5	DAO C	C-terminal domain of alpha-glycerophosphate oxidase
						PF01266.24	DAO	FAD dependent oxidoreductase
	AU.1516	COG0580	G	GlpF	Glycerol uptake facilitator and related permeases (Major Intrinsic Protein Family)	PF00230.20	MIP	Major intrinsic protein
	AU.1517	COG0554	C	GlpK	Glycerol kinase	PF02782.16	FGGY C	FGGY family of carbohydrate kinases C-terminal domain
						PF00370.21	FGGY N	FGGY family of carbohydrate kinases N-terminal domain
	AU.1518	COG0591	E	PutP	Na+/proline symporter	PF00474.17	SSF	Sodium:solute symporter family
	AU.1519	COG3386	G	COG3386	Gluconolactonase	PF08450.12	SGL	SMP-30/Gluconolactonase/LRE-like region
	AU.152	COG0402	FR	SsnA	Cytosine deaminase and related metal-dependent hydrolases	PF01979.20	Amidohydro 1	Amidohydrolase family
	AU.1520	COG1070	G	XylB	Sugar (pentulose and hexulose) kinases	PF00370.21	FGGY N	FGGY family of carbohydrate kinases N-terminal domain
						PF02782.16	FGGY C	FGGY family of carbohydrate kinases C-terminal domain
	AU.1521	COG2390	K	DeoR	Transcriptional regulator contains sigma factor-related N-terminal domain	PF13560.6	HTH 31	Helix-turn-helix domain
						PF04198.13	Sugar-bind	Putative sugar-binding domain
	AU.1522	COG1063	ER	Tdh	Threonine dehydrogenase and related Zn-dependent dehydrogenases	PF08240.12	ADH N	Alcohol dehydrogenase GroES-like domain
						PF00107.26	ADH zinc N	Zinc-binding dehydrogenase
	AU.1523	COG2814	G	AraJ	Arabinose efflux permease	PF07690.16	MFS 1	Major Facilitator Superfamily
	AU.1524	COG1028	IQR	FabG	Dehydrogenases with different specificities (related to short-chain alcohol dehydrogenases)	PF13561.6	adh short C2	Enoyl-(Acyl carrier protein) reductase
	AU.1525	COG4581	L	COG4581	Superfamily II RNA helicase	PF08148.12	DSHCT	DSHCT (NUC185) domain
						PF00271.31	Helicase C	Helicase conserved C-terminal domain
	AU.1526	COG1574	R	COG1574	Predicted metal-dependent hydrolase with the TIM-barrel fold	PF07969.11	Amidohydro 3	Amidohydrolase family
	AU.1527	COG0815	M	Lnt	Apolipoprotein N-acyltransferase	PF00795.22	CN hydrolase	Carbon-nitrogen hydrolase
	AU.1528	COG0463	M	WcaA	Glycosyltransferases involved in cell wall biogenesis	PF00535.26	Glycos transf 2	Glycosyl transferase family 2
	AU.1529	COG3030	R	FxsA	Protein affecting phage T7 exclusion by the F plasmid	PF04186.13	FxsA	FxsA cytoplasmic membrane protein
	AU.1531	COG0584	I	UgpQ	Glycerophosphoryl diester phosphodiesterase	PF03009.17	GDPD	Glycerophosphoryl diester phosphodiesterase family
	AU.1532	COG3346	O	COG3346	Uncharacterized conserved protein	PF02104.15	SURF1	SURF1 family
	AU.1536	COG1028	IQR	FabG	Dehydrogenases with different specificities (related to short-chain alcohol dehydrogenases)	PF13561.6	adh short C2	Enoyl-(Acyl carrier protein) reductase
	AU.1537	COG2062	T	SixA	Phosphohistidine phosphatase SixA	PF00300.22	His Phos 1	Histidine phosphatase superfamily (branch 1)
	AU.1538	COG0560	E	SerB	Phosphoserine phosphatase	PF12710.7	HAD	haloacid dehalogenase-like hydrolase
	AU.1539	COG0448	G	GlgC	ADP-glucose pyrophosphorylase	PF00483.23	NTP transferase	Nucleotidyl transferase
						PF07959.12	Fucokinase	L-fucokinase
	AU.1540	COG0438	M	RfaG	Glycosyltransferase	PF13439.6	Glyco transf 4	Glycosyltransferase Family 4
						PF13524.6	Glyco trans 1 2	Glycosyl transferases group 1
						PF00534.20	Glycos transf 1	Glycosyl transferases group 1
	AU.1542	COG0557	K	VacB	Exoribonuclease R	PF00773.19	RNB	RNB domain
						PF18614.1	RNase II C S1	RNase II-type exonuclease C-terminal S1 domain
	AU.1543	COG1119	P	ModF	ABC-type molybdenum transport system ATPase component/photorepair protein PhrA	PF00005.27	ABC tran	ABC transporter
						PF13304.6	AAA 21	AAA domain putative AbiEii toxin Type IV TA system
	AU.1544	COG0566	J	SpoU	rRNA methylases	PF00588.19	SpoU methylase	SpoU rRNA Methylase family
	AU.1546	COG3328	X	COG3328	Transposase and inactivated derivatives	PF00872.18	Transposase mut	Transposase Mutator family
	AU.1547	COG3547	X	COG3547	Transposase and inactivated derivatives	PF01548.17	DEDD Tnp IS110	Transposase
						PF02371.16	Transposase 20	Transposase IS116/IS110/IS902 family
	AU.1548	COG0656	Q	ARA1	Aldo/keto reductases related to diketogulonate reductase	PF00248.21	Aldo ket red	Aldo/keto reductase family
	AU.1549	COG1396	K	HipB	Predicted transcriptional regulators	PF13560.6	HTH 31	Helix-turn-helix domain
						PF17765.1	MLTR LBD	MmyB-like transcription regulator ligand binding domain
	AU.1550	COG2814	G	AraJ	Arabinose efflux permease	PF07690.16	MFS 1	Major Facilitator Superfamily
	AU.1553	COG1011	H	COG1011	Predicted hydrolase (HAD superfamily)	PF13419.6	HAD 2	Haloacid dehalogenase-like hydrolase
	AU.1554	COG1063	ER	Tdh	Threonine dehydrogenase and related Zn-dependent dehydrogenases	PF00107.26	ADH zinc N	Zinc-binding dehydrogenase
						PF08240.12	ADH N	Alcohol dehydrogenase GroES-like domain
	AU.1557	COG0389	L	DinP	Nucleotidyltransferase/DNA polymerase involved in DNA repair	PF00817.20	IMS	impB/mucB/samB family
	AU.1558	COG4190	K	COG4190	Predicted transcriptional regulator	PF09339.10	HTH IclR	IclR helix-turn-helix domain
	AU.156	COG1396	K	HipB	Predicted transcriptional regulators	PF13560.6	HTH 31	Helix-turn-helix domain
	AU.1560	COG0587	L	DnaE	DNA polymerase III alpha subunit	PF07733.12	DNA pol3 alpha	Bacterial DNA polymerase III alpha NTPase domain
						PF01336.25	tRNA anti-codon	OB-fold nucleic acid binding domain
						PF02811.19	PHP	PHP domain
						PF17657.1	DNA pol3 finger	Bacterial DNA polymerase III alpha subunit finger domain
						PF14579.6	HHH 6	Helix-hairpin-helix motif
	AU.1561	COG1511	S	COG1511	Predicted membrane protein	PF12698.7	ABC2 membrane 3	ABC-2 family transporter protein
	AU.1562	COG2409	S	COG2409	Predicted drug exporters of the RND superfamily	PF03176.15	MMPL	MMPL family
	AU.1563	COG1309	K	AcrR	Transcriptional regulator	PF00440.23	TetR N	Bacterial regulatory proteins tetR family
	AU.1564	COG3757	M	Acm	Lyzozyme M1 (1 4-beta-N-acetylmuramidase)	PF01183.20	Glyco hydro 25	Glycosyl hydrolases family 25
	AU.1565	COG1738	S	yhhQ	Uncharacterized member of the PurR regulon	PF02592.15	Vut 1	Putative vitamin uptake transporter
	AU.1566	COG1266	O	COG1266	Predicted metal-dependent membrane protease	PF02517.16	CPBP	CPBP intramembrane metalloprotease
	AU.1567	COG2814	G	AraJ	Arabinose efflux permease	PF07690.16	MFS 1	Major Facilitator Superfamily
	AU.1569	COG0404	E	GcvT	Glycine cleavage system T protein (aminomethyltransferase)	PF16350.5	FAO M	FAD dependent oxidoreductase central domain
		COG0665	E	DadA	Glycine/D-amino acid oxidases (deaminating)	PF08669.11	GCV T C	Glycine cleavage T-protein C-terminal barrel domain
						PF01266.24	DAO	FAD dependent oxidoreductase
						PF01571.21	GCV T	Aminomethyltransferase folate-binding domain
	AU.157	COG4683	S	COG4683	Uncharacterized protein conserved in bacteria	PF05973.14	Gp49	Phage derived protein Gp49-like (DUF891)
	AU.1570	COG0633	C	Fdx	Ferredoxin	PF00175.21	NAD binding 1	Oxidoreductase NAD-binding domain
		COG1018	C	Hmp	Flavodoxin reductases (ferredoxin-NADPH reductases) family 1	PF00970.24	FAD binding 6	Oxidoreductase FAD-binding domain
						PF00111.27	Fer2	2Fe-2S iron-sulfur cluster binding domain
	AU.1571	COG4638	PR	HcaE	Phenylpropionate dioxygenase and related ring-hydroxylating dioxygenases large terminal subunit	PF00848.19	Ring hydroxyl A	Ring hydroxylating alpha subunit (catalytic domain)
						PF00355.26	Rieske	Rieske [2Fe-2S] domain
	AU.1572	COG0583	K	LysR	Transcriptional regulator	PF03466.20	LysR substrate	LysR substrate binding domain
						PF00126.27	HTH 1	Bacterial regulatory helix-turn-helix protein lysR family
	AU.1575	COG0546	C	Gph	Predicted phosphatases	PF13419.6	HAD 2	Haloacid dehalogenase-like hydrolase
	AU.1576	COG0730	S	COG0730	Predicted permeases	PF01925.19	TauE	Sulfite exporter TauE/SafE
	AU.1578	COG1305	O	COG1305	Transglutaminase-like enzymes putative cysteine proteases	PF01841.19	Transglut core	Transglutaminase-like superfamily
	AU.1579	COG0673	R	MviM	Predicted dehydrogenases and related proteins	PF01408.22	GFO IDH MocA	Oxidoreductase family NAD-binding Rossmann fold
						PF02894.17	GFO IDH MocA C	Oxidoreductase family C-terminal alpha/beta domain
	AU.158	COG0583	K	LysR	Transcriptional regulator	PF03466.20	LysR substrate	LysR substrate binding domain
						PF00126.27	HTH 1	Bacterial regulatory helix-turn-helix protein lysR family
	AU.1580	COG1082	G	IolE	Sugar phosphate isomerases/epimerases	PF01261.24	AP endonuc 2	Xylose isomerase-like TIM barrel
						PF07582.12	AP endonuc 2 N	AP endonuclease family 2 C terminus
	AU.1582	COG0116	J	COG0116	Predicted N6-adenine-specific DNA methylase	PF13649.6	Methyltransf 25	Methyltransferase domain
						PF01170.18	UPF0020	Putative RNA methylase family UPF0020
	AU.1583	COG1192	N	Soj	ATPases involved in chromosome partitioning	PF13614.6	AAA 31	AAA domain
	AU.1584	COG0789	K	SoxR	Predicted transcriptional regulators	PF13411.6	MerR 1	MerR HTH family regulatory protein
	AU.1585	COG0789	K	SoxR	Predicted transcriptional regulators	PF00376.23	MerR	MerR family regulatory protein
						PF13411.6	MerR 1	MerR HTH family regulatory protein
	AU.1586	COG1716	T	COG1716	FOG: FHA domain	PF00498.26	FHA	FHA domain
						PF16697.5	Yop-YscD cpl	Inner membrane component of T3SS cytoplasmic domain
	AU.1587	COG3879	S	COG3879	Uncharacterized protein conserved in bacteria	PF05949.12	DUF881	Bacterial protein of unknown function (DUF881)
	AU.1588	COG3856	S	Sbp	Uncharacterized conserved protein (small basic protein)	PF06947.12	DUF1290	Protein of unknown function (DUF1290)
	AU.1589	COG3879	S	COG3879	Uncharacterized protein conserved in bacteria	PF05949.12	DUF881	Bacterial protein of unknown function (DUF881)
	AU.159	COG1279	E	COG1279	Lysine efflux permease	PF01810.18	LysE	LysE type translocator
	AU.1590	COG0697	GER	RhaT	Permeases of the drug/metabolite transporter (DMT) superfamily	PF00892.20	EamA	EamA-like transporter family
	AU.1591	COG0788	F	PurU	Formyltetrahydrofolate hydrolase	PF01842.25	ACT	ACT domain
						PF00551.19	Formyl trans N	Formyl transferase
	AU.1592	COG1012	C	PutA	NAD-dependent aldehyde dehydrogenases	PF00171.22	Aldedh	Aldehyde dehydrogenase family
	AU.1593	COG0006	E	PepP	Xaa-Pro aminopeptidase	PF01321.18	Creatinase N	Creatinase/Prolidase N-terminal domain
						PF00557.24	Peptidase M24	Metallopeptidase family M24
	AU.1594	COG0160	E	GabT	4-aminobutyrate aminotransferase and related aminotransferases	PF00202.21	Aminotran 3	Aminotransferase class-III
	AU.1595	COG1028	IQR	FabG	Dehydrogenases with different specificities (related to short-chain alcohol dehydrogenases)	PF13561.6	adh short C2	Enoyl-(Acyl carrier protein) reductase
	AU.1596	COG0395	G	UgpE	ABC-type sugar transport system permease component	PF00528.22	BPD transp 1	Binding-protein-dependent transport system inner membrane component
	AU.1597	COG1175	G	UgpA	ABC-type sugar transport systems permease components	PF00528.22	BPD transp 1	Binding-protein-dependent transport system inner membrane component
	AU.1598	COG1653	G	UgpB	ABC-type sugar transport system periplasmic component	PF01547.25	SBP bac 1	Bacterial extracellular solute-binding protein
	AU.16	COG1764	V	osmC	Organic hydroperoxide reductase	PF02566.19	OsmC	OsmC-like protein
	AU.160	COG3386	G	COG3386	Gluconolactonase	PF08450.12	SGL	SMP-30/Gluconolactonase/LRE-like region
	AU.1602	COG2314	S	XynA	Predicted membrane protein	PF05154.16	TM2	TM2 domain
	AU.1603	COG1160	R	COG1160	Predicted GTPases	PF01926.23	MMR HSR1	50S ribosome-binding GTPase
		COG0283	F	Cmk	Cytidylate kinase	PF02224.18	Cytidylate kin	Cytidylate kinase
						PF14714.6	KH dom-like	KH-domain-like of EngA bacterial GTPase enzymes C-terminal
						PF03193.16	RsgA GTPase	RsgA GTPase
	AU.1604	COG0287	E	TyrA	Prephenate dehydrogenase	PF02153.17	PDH	Prephenate dehydrogenase
		COG2061	R	COG2061	ACT-domain-containing protein predicted allosteric regulator of homoserine dehydrogenase	PF01842.25	ACT	ACT domain
	AU.1605	COG1187	J	RsuA	16S rRNA uridine-516 pseudouridylate synthase and related pseudouridylate synthases	PF00849.22	PseudoU synth 2	RNA pseudouridylate synthase
						PF01479.25	S4	S4 domain
	AU.1606	COG1192	N	Soj	ATPases involved in chromosome partitioning	PF13614.6	AAA 31	AAA domain
						PF00142.18	Fer4 NifH	4Fe-4S iron sulfur cluster binding proteins NifH/frxC family
	AU.1607	COG4974	L	XerD	Site-specific recombinase XerD	PF02899.17	Phage int SAM 1	Phage integrase N-terminal SAM-like domain
						PF00589.22	Phage integrase	Phage integrase family
	AU.1608	COG0109	HI	CyoE	Polyprenyltransferase (cytochrome oxidase assembly factor)	PF01040.18	UbiA	UbiA prenyltransferase family
	AU.1609	COG0021	G	TktA	Transketolase	PF00456.21	Transketolase N	Transketolase thiamine diphosphate binding domain
						PF02779.24	Transket pyr	Transketolase pyrimidine binding domain
						PF02780.20	Transketolase C	Transketolase C-terminal domain
	AU.161	COG2128	P	COG2128	Uncharacterized conserved protein	PF02627.20	CMD	Carboxymuconolactone decarboxylase family
	AU.1610	COG0176	G	MipB	Transaldolase	PF00923.19	TAL FSA	Transaldolase/Fructose-6-phosphate aldolase
	AU.1611	COG0364	G	Zwf	Glucose-6-phosphate 1-dehydrogenase	PF00479.22	G6PD N	Glucose-6-phosphate dehydrogenase NAD binding domain
						PF02781.16	G6PD C	Glucose-6-phosphate dehydrogenase C-terminal domain
	AU.1612	COG0363	G	NagB	6-phosphogluconolactonase/Glucosamine-6-phosphate isomerase/deaminase	PF10128.9	OpcA G6PD assem	Glucose-6-phosphate dehydrogenase subunit
		COG3429	G	COG3429	Glucose-6-P dehydrogenase subunit	PF01182.20	Glucosamine iso	Glucosamine-6-phosphate isomerases/6-phosphogluconolactonase
	AU.1614	COG0149	G	TpiA	Triosephosphate isomerase	PF00121.18	TIM	Triosephosphate isomerase
	AU.1615	COG0126	G	Pgk	3-phosphoglycerate kinase	PF00162.19	PGK	Phosphoglycerate kinase
	AU.1616	COG0057	G	GapA	Glyceraldehyde-3-phosphate dehydrogenase/erythrose-4-phosphate dehydrogenase	PF02800.20	Gp dh C	Glyceraldehyde 3-phosphate dehydrogenase C-terminal domain
						PF00044.24	Gp dh N	Glyceraldehyde 3-phosphate dehydrogenase NAD binding domain
	AU.1617	COG1481	K	COG1481	Uncharacterized protein conserved in bacteria	PF10298.9	WhiA N	WhiA N-terminal LAGLIDADG-like domain
						PF02650.14	HTH WhiA	WhiA C-terminal HTH domain
						PF14527.6	LAGLIDADG WhiA	WhiA LAGLIDADG-like domain
	AU.1618	COG0391	HG	COG0391	Uncharacterized conserved protein	PF01933.18	UPF0052	Uncharacterised protein family UPF0052
	AU.1619	COG1660	T	COG1660	Predicted P-loop-containing kinase	PF03668.15	ATP bind 2	P-loop ATPase protein family
	AU.162	COG2388	R	COG2388	Predicted acetyltransferase	PF14542.6	Acetyltransf CG	GCN5-related N-acetyl-transferase
	AU.1620	COG0322	L	UvrC	Nuclease subunit of the excinuclease complex	PF08459.11	UvrC HhH N	UvrC Helix-hairpin-helix N-terminal
						PF12836.7	HHH 3	Helix-hairpin-helix motif
						PF01541.24	GIY-YIG	GIY-YIG catalytic domain
						PF14520.6	HHH 5	Helix-hairpin-helix domain
						PF02151.19	UVR	UvrB/uvrC motif
	AU.1621	COG0178	L	UvrA	Excinuclease ATPase subunit	PF17755.1	UvrA DNA-bind	UvrA DNA-binding domain
						PF02463.19	SMC N	RecF/RecN/SMC N terminal domain
						PF00005.27	ABC tran	ABC transporter
						PF17760.1	UvrA inter	UvrA interaction domain
	AU.1622	COG0491	R	GloB	Zn-dependent hydrolases including glyoxylases	PF00753.27	Lactamase B	Metallo-beta-lactamase superfamily
	AU.1623	COG0749	L	PolA	DNA polymerase I - 3'-5' exonuclease and polymerase domains	PF00476.20	DNA pol A	DNA polymerase family A
	AU.1624	COG0572	F	Udk	Uridine kinase	PF13671.6	AAA 33	AAA domain
	AU.1628	COG0556	L	UvrB	Helicase subunit of the DNA excision repair complex	PF12344.8	UvrB	Ultra-violet resistance protein B
						PF00271.31	Helicase C	Helicase conserved C-terminal domain
						PF17757.1	UvrB inter	UvrB interaction domain
						PF04851.15	ResIII	Type III restriction enzyme res subunit
						PF02151.19	UVR	UvrB/uvrC motif
	AU.1629	COG0237	H	CoaE	Dephospho-CoA kinase	PF01121.20	CoaE	Dephospho-CoA kinase
	AU.163	COG0277	C	GlcD	FAD/FMN-containing dehydrogenases	PF09330.11	Lact-deh-memb	D-lactate dehydrogenase membrane binding
						PF01565.23	FAD binding 4	FAD binding domain
	AU.1630	COG2860	S	COG2860	Predicted membrane protein	PF03458.13	UPF0126	UPF0126 domain
	AU.1631	COG0710	E	AroD	3-dehydroquinate dehydratase	PF01487.15	DHquinase I	Type I 3-dehydroquinase
	AU.1632	COG0337	E	AroB	3-dehydroquinate synthetase	PF01761.20	DHQ synthase	3-dehydroquinate synthase
	AU.1633	COG0703	E	AroK	Shikimate kinase	PF01202.22	SKI	Shikimate kinase
	AU.1634	COG0082	E	AroC	Chorismate synthase	PF01264.21	Chorismate synt	Chorismate synthase
	AU.1636	COG0647	F	NagD	Predicted sugar phosphatases of the HAD superfamily	PF13242.6	Hydrolase like	HAD-hyrolase-like
						PF00702.26	Hydrolase	haloacid dehalogenase-like hydrolase
						PF13344.6	Hydrolase 6	Haloacid dehalogenase-like hydrolase
	AU.1637	COG0539	J	RpsA	Ribosomal protein S1	PF00575.23	S1	S1 RNA binding domain
	AU.1638	COG0258	L	Exo	5'-3' exonuclease (including N-terminal domain of PolI)	PF00476.20	DNA pol A	DNA polymerase family A
		COG0749	L	PolA	DNA polymerase I - 3'-5' exonuclease and polymerase domains	PF02739.16	5 3 exonuc N	5'-3' exonuclease N-terminal resolvase-like domain
						PF01367.20	5 3 exonuc	5'-3' exonuclease C-terminal SAM fold
	AU.1639	COG2050	Q	PaaI	HGG motif-containing thioesterase possibly involved in aromatic compounds catabolism	PF03061.22	4HBT	Thioesterase superfamily
	AU.164	COG1816	F	Add	Adenosine deaminase	PF00962.22	A deaminase	Adenosine/AMP deaminase
	AU.1640	COG0683	E	LivK	ABC-type branched-chain amino acid transport systems periplasmic component	PF13458.6	Peripla BP 6	Periplasmic binding protein
	AU.1641	COG3707	TK	AmiR	Response regulator with putative antiterminator output domain	PF03861.14	ANTAR	ANTAR domain
						PF00072.24	Response reg	Response regulator receiver domain
	AU.1642	COG0469	G	PykF	Pyruvate kinase	PF00224.21	PK	Pyruvate kinase barrel domain
						PF02887.16	PK C	Pyruvate kinase alpha/beta domain
	AU.1643	COG0493	ER	GltD	NADPH-dependent glutamate synthase beta chain and related oxidoreductases	PF07992.14	Pyr redox 2	Pyridine nucleotide-disulphide oxidoreductase
						PF14691.6	Fer4 20	Dihydroprymidine dehydrogenase domain II 4Fe-4S cluster
	AU.1644	COG0069	E	GltB	Glutamate synthase domain 2	PF00310.21	GATase 2	Glutamine amidotransferases class-II
		COG0070	E	GltB	Glutamate synthase domain 3	PF04898.14	Glu syn central	Glutamate synthase central domain
						PF01645.17	Glu synthase	Conserved region in glutamate synthase
						PF01493.19	GXGXG	GXGXG motif
	AU.1645	COG0682	M	Lgt	Prolipoprotein diacylglyceryltransferase	PF01790.18	LGT	Prolipoprotein diacylglyceryl transferase
	AU.1646	COG0159	E	TrpA	Tryptophan synthase alpha chain	PF00290.20	Trp syntA	Tryptophan synthase alpha chain
	AU.1647	COG0133	E	TrpB	Tryptophan synthase beta chain	PF00291.25	PALP	Pyridoxal-phosphate dependent enzyme
	AU.1648	COG0134	E	TrpC	Indole-3-glycerol phosphate synthase	PF00218.21	IGPS	Indole-3-glycerol phosphate synthase
	AU.165	COG4690	E	PepD	Dipeptidase	PF03577.15	Peptidase C69	Peptidase family C69
	AU.1652	COG0147	EH	TrpE	Anthranilate/para-aminobenzoate synthases component I	PF00425.18	Chorismate bind	chorismate binding enzyme
						PF04715.13	Anth synt I N	Anthranilate synthase component I N terminal region
	AU.1653	COG0139	E	HisI	Phosphoribosyl-AMP cyclohydrolase	PF01502.18	PRA-CH	Phosphoribosyl-AMP cyclohydrolase
	AU.1654	COG0192	H	MetK	S-adenosylmethionine synthetase	PF02772.16	S-AdoMet synt M	S-adenosylmethionine synthetase central domain
						PF02773.16	S-AdoMet synt C	S-adenosylmethionine synthetase C-terminal domain
						PF00438.20	S-AdoMet synt N	S-adenosylmethionine synthetase N-terminal domain
	AU.1655	COG0452	H	Dfp	Phosphopantothenoylcysteine synthetase/decarboxylase	PF02441.19	Flavoprotein	Flavoprotein
						PF04127.15	DFP	DNA / pantothenate metabolism flavoprotein
	AU.1656	COG1758	K	RpoZ	DNA-directed RNA polymerase subunit K/omega	PF01192.22	RNA pol Rpb6	RNA polymerase Rpb6
	AU.1657	COG0194	F	Gmk	Guanylate kinase	PF00625.21	Guanylate kin	Guanylate kinase
	AU.1659	COG0284	F	PyrF	Orotidine-5'-phosphate decarboxylase	PF00215.24	OMPdecase	Orotidine 5'-phosphate decarboxylase / HUMPS family
	AU.1660	COG0458	EF	CarB	Carbamoylphosphate synthase large subunit (split gene in MJ)	PF02786.17	CPSase L D2	Carbamoyl-phosphate synthase L chain ATP binding domain
						PF13380.6	CoA binding 2	CoA binding domain
						PF02142.22	MGS	MGS-like domain
						PF02787.19	CPSase L D3	Carbamoyl-phosphate synthetase large chain oligomerisation domain
						PF13535.6	ATP-grasp 4	ATP-grasp domain
	AU.1661	COG0505	EF	CarA	Carbamoylphosphate synthase small subunit	PF00117.28	GATase	Glutamine amidotransferase class-I
						PF00988.22	CPSase sm chain	Carbamoyl-phosphate synthase small chain CPSase domain
	AU.1662	COG0044	F	PyrC	Dihydroorotase and related cyclic amidohydrolases	PF01979.20	Amidohydro 1	Amidohydrolase family
	AU.1663	COG0540	F	PyrB	Aspartate carbamoyltransferase catalytic chain	PF02729.21	OTCace N	Aspartate/ornithine carbamoyltransferase carbamoyl-P binding domain
						PF00185.24	OTCace	Aspartate/ornithine carbamoyltransferase Asp/Orn binding domain
	AU.1664	COG2065	F	PyrR	Pyrimidine operon attenuation protein/uracil phosphoribosyltransferase	PF00156.27	Pribosyltran	Phosphoribosyl transferase domain
	AU.1665	COG0781	K	NusB	Transcription termination factor	PF01029.18	NusB	NusB family
	AU.1666	COG0231	J	Efp	Translation elongation factor P (EF-P)/translation initiation factor 5A (eIF-5A)	PF09285.11	Elong-fact-P C	Elongation factor P C-terminal
						PF08207.12	EFP N	Elongation factor P (EF-P) KOW-like domain
						PF01132.20	EFP	Elongation factor P (EF-P) OB domain
	AU.1667	COG1846	K	MarR	Transcriptional regulators	PF12802.7	MarR 2	MarR family
	AU.1668	COG3839	G	MalK	ABC-type sugar transport systems ATPase components	PF17912.1	OB MalK	MalK OB fold domain
						PF00005.27	ABC tran	ABC transporter
						PF13304.6	AAA 21	AAA domain putative AbiEii toxin Type IV TA system
						PF13191.6	AAA 16	AAA ATPase domain
	AU.1669	COG0395	G	UgpE	ABC-type sugar transport system permease component	PF00528.22	BPD transp 1	Binding-protein-dependent transport system inner membrane component
	AU.167	COG3668	X	ParE	Plasmid stabilization system protein	PF05016.15	ParE toxin	ParE toxin of type II toxin-antitoxin system parDE
	AU.1670	COG1175	G	UgpA	ABC-type sugar transport systems permease components	PF00528.22	BPD transp 1	Binding-protein-dependent transport system inner membrane component
	AU.1671	COG1653	G	UgpB	ABC-type sugar transport system periplasmic component	PF13416.6	SBP bac 8	Bacterial extracellular solute-binding protein
	AU.1672	COG0488	R	Uup	ATPase components of ABC transporters with duplicated ATPase domains	PF00005.27	ABC tran	ABC transporter
						PF02463.19	SMC N	RecF/RecN/SMC N terminal domain
						PF13238.6	AAA 18	AAA domain
	AU.1673	COG0686	E	Ald	Alanine dehydrogenase	PF01262.21	AlaDh PNT C	Alanine dehydrogenase/PNT C-terminal domain
						PF05222.15	AlaDh PNT N	Alanine dehydrogenase/PNT N-terminal domain
	AU.1674	COG2151	O	PaaD	Predicted metal-sulfur cluster biosynthetic enzyme	PF01883.19	FeS assembly P	Iron-sulfur cluster assembly protein
	AU.1675	COG0396	O	sufC	Cysteine desulfurase activator ATPase	PF02463.19	SMC N	RecF/RecN/SMC N terminal domain
						PF00005.27	ABC tran	ABC transporter
	AU.1676	COG2146	PQ	{NirD	Ferredoxin subunits of nitrite reductase and ring-hydroxylating dioxygenases	PF00355.26	Rieske	Rieske [2Fe-2S] domain
	AU.1677	COG0719	O	SufB	Cysteine desulfurase activator SufB	PF01458.17	UPF0051	Uncharacterized protein family (UPF0051)
	AU.1678	COG0719	O	SufB	Cysteine desulfurase activator SufB	PF01458.17	UPF0051	Uncharacterized protein family (UPF0051)
	AU.1679	COG2345	K	COG2345	Predicted transcriptional regulator	PF13412.6	HTH 24	Winged helix-turn-helix DNA-binding
						PF08279.12	HTH 11	HTH domain
						PF12802.7	MarR 2	MarR family
						PF17782.1	DprA WH	DprA winged helix domain
						PF13814.6	Replic Relax	Replication-relaxation
	AU.168	COG3609	K	COG3609	Predicted transcriptional regulators containing the CopG/Arc/MetJ DNA-binding domain	PF03693.14	ParD antitoxin	Bacterial antitoxin of ParD toxin-antitoxin type II system and RHH
	AU.1680	COG0435	C	ECM4	Predicted glutathione S-transferase	PF00043.25	GST C	Glutathione S-transferase C-terminal domain
						PF13410.6	GST C 2	Glutathione S-transferase C-terminal domain
						PF13409.6	GST N 2	Glutathione S-transferase N-terminal domain
	AU.1681	COG1131	V	CcmA	ABC-type multidrug transport system ATPase component	PF00005.27	ABC tran	ABC transporter
						PF02463.19	SMC N	RecF/RecN/SMC N terminal domain
	AU.1683	COG1612	H	CtaA	Uncharacterized protein required for cytochrome oxidase assembly	PF02628.15	COX15-CtaA	Cytochrome oxidase assembly protein
	AU.1684	COG0024	J	Map	Methionine aminopeptidase	PF00557.24	Peptidase M24	Metallopeptidase family M24
	AU.1685	COG1154	HI	Dxs	Deoxyxylulose-5-phosphate synthase	PF02780.20	Transketolase C	Transketolase C-terminal domain
						PF13292.6	DXP synthase N	1-deoxy-D-xylulose-5-phosphate synthase
						PF02779.24	Transket pyr	Transketolase pyrimidine binding domain
	AU.1687	COG1048	C	AcnA	Aconitase A	PF00330.20	Aconitase	Aconitase family (aconitate hydratase)
						PF00694.19	Aconitase C	Aconitase C-terminal domain
	AU.1688	COG2265	J	TrmA	SAM-dependent methyltransferases related to tRNA (uracil-5-)-methyltransferase	PF05175.14	MTS	Methyltransferase small domain
						PF05958.11	tRNA U5-meth tr	tRNA (Uracil-5-)-methyltransferase
						PF01938.20	TRAM	TRAM domain
	AU.169	COG1473	R	AbgB	Metal-dependent amidase/aminoacylase/carboxypeptidase	PF01546.28	Peptidase M20	Peptidase family M20/M25/M40
	AU.1691	COG0756	FV	Dut	dUTPase	PF00692.19	dUTPase	dUTPase
	AU.1695	COG1524	R	COG1524	Uncharacterized proteins of the AP superfamily	PF01663.22	Phosphodiest	Type I phosphodiesterase / nucleotide pyrophosphatase
	AU.1697	COG1042	C	COG1042	Acyl-CoA synthetase (NDP forming)	PF13607.6	Succ CoA lig	Succinyl-CoA ligase like flavodoxin domain
		COG1670	JO	RimL	Acetyltransferases including N-acetylases of ribosomal proteins	PF00583.25	Acetyltransf 1	Acetyltransferase (GNAT) family
						PF13549.6	ATP-grasp 5	ATP-grasp domain
						PF13380.6	CoA binding 2	CoA binding domain
	AU.1698	COG0188	L	GyrA	Type IIA topoisomerase (DNA gyrase/topo II topoisomerase IV) A subunit	PF00521.20	DNA topoisoIV	DNA gyrase/topoisomerase IV subunit A
						PF03989.13	DNA gyraseA C	DNA gyrase C-terminal domain beta-propeller
	AU.17	COG3195	F	COG3195	Uncharacterized protein conserved in bacteria	PF09349.10	OHCU decarbox	OHCU decarboxylase
		COG2233	F	UraA	Xanthine/uracil permeases	PF00860.20	Xan ur permease	Permease family
	AU.170	COG3342	R	COG3342	Uncharacterized conserved protein	PF06267.12	DUF1028	Family of unknown function (DUF1028)
	AU.1700	COG0676	G	COG0676	Uncharacterized enzymes related to aldose 1-epimerase	PF01263.20	Aldose epim	Aldose 1-epimerase
	AU.1701	COG1408	R	COG1408	Predicted phosphohydrolases	PF00149.28	Metallophos	Calcineurin-like phosphoesterase
	AU.1702	COG0107	E	HisF	Imidazoleglycerol-phosphate synthase	PF00977.21	His biosynth	Histidine biosynthesis protein
	AU.1703	COG0187	L	GyrB	Type IIA topoisomerase (DNA gyrase/topo II topoisomerase IV) B subunit	PF02518.26	HATPase c	Histidine kinase- DNA gyrase B- and HSP90-like ATPase
						PF00204.25	DNA gyraseB	DNA gyrase B
						PF00986.21	DNA gyraseB C	DNA gyrase B subunit carboxyl terminus
						PF01751.22	Toprim	Toprim domain
	AU.1706	COG0456	J	RimI	Acetyltransferases	PF00583.25	Acetyltransf 1	Acetyltransferase (GNAT) family
	AU.1707	COG0568	K	RpoD	DNA-directed RNA polymerase sigma subunit (sigma70/sigma32)	PF04545.16	Sigma70 r4	Sigma-70 region 4
						PF04539.16	Sigma70 r3	Sigma-70 region 3
						PF00140.20	Sigma70 r1 2	Sigma-70 factor region 1.2
						PF04542.14	Sigma70 r2	Sigma-70 region 2
	AU.1708	COG0589	T	UspA	Universal stress protein UspA and related nucleotide-binding proteins	PF00582.26	Usp	Universal stress protein family
	AU.1709	COG2021	E	MET2	Homoserine acetyltransferase	PF00561.20	Abhydrolase 1	alpha/beta hydrolase fold
	AU.171	COG0251	V	TdcF	Putative translation initiation inhibitor yjgF family	PF01042.21	Ribonuc L-PSP	Endoribonuclease L-PSP
	AU.1711	COG0142	H	IspA	Geranylgeranyl pyrophosphate synthase	PF00348.17	polyprenyl synt	Polyprenyl synthetase
	AU.1713	COG2815	M	COG2815	Uncharacterized protein conserved in bacteria	PF03793.19	PASTA	PASTA domain
		COG0515	T	SPS1	Serine/threonine protein kinase	PF00069.25	Pkinase	Protein kinase domain
	AU.1714	COG3200	E	AroG	3-deoxy-D-arabino-heptulosonate 7-phosphate (DAHP) synthase	PF01474.16	DAHP synth 2	Class-II DAHP synthetase family
	AU.1715	COG0204	I	PlsC	1-acyl-sn-glycerol-3-phosphate acyltransferase	PF01553.21	Acyltransferase	Acyltransferase
	AU.1716	COG1647	Q	COG1647	Esterase/lipase	PF12146.8	Hydrolase 4	Serine aminopeptidase S33
	AU.1718	COG1940	KG	NagC	Transcriptional regulator/sugar kinase	PF00480.20	ROK	ROK family
	AU.1719	COG1022	I	FAA1	Long-chain acyl-CoA synthetases (AMP-forming)	PF00501.28	AMP-binding	AMP-binding enzyme
	AU.172	COG2072	P	TrkA	Predicted flavoprotein involved in K+ transport	PF01266.24	DAO	FAD dependent oxidoreductase
						PF13738.6	Pyr redox 3	Pyridine nucleotide-disulphide oxidoreductase
						PF00899.21	ThiF	ThiF family
	AU.1720	COG0847	L	DnaQ	DNA polymerase III epsilon subunit and related 3'-5' exonucleases	PF00929.24	RNase T	Exonuclease
		COG0322	L	UvrC	Nuclease subunit of the excinuclease complex	PF01541.24	GIY-YIG	GIY-YIG catalytic domain
	AU.1721	COG1522	K	Lrp	Transcriptional regulators	PF01037.21	AsnC trans reg	Lrp/AsnC ligand binding domain
	AU.1722	COG0547	E	TrpD	Anthranilate phosphoribosyltransferase	PF02885.17	Glycos trans 3N	Glycosyl transferase family helical bundle domain
						PF00591.21	Glycos transf 3	Glycosyl transferase family a/b domain
	AU.1723	COG1845	C	CyoC	Heme/copper-type cytochrome/quinol oxidase subunit 3	PF00510.18	COX3	Cytochrome c oxidase subunit III
	AU.1724	COG2010	C	CccA	Cytochrome c mono- and diheme variants	PF13442.6	Cytochrome CBB3	Cytochrome C oxidase cbb3-type subunit III
	AU.1725	COG0723	C	QcrA	Rieske Fe-S protein	PF00355.26	Rieske	Rieske [2Fe-2S] domain
	AU.1726	COG1290	C	QcrB	Cytochrome b subunit of the bc complex	PF13631.6	Cytochrom B N 2	Cytochrome b(N-terminal)/b6/petB
	AU.1728	COG3328	X	COG3328	Transposase and inactivated derivatives	PF00872.18	Transposase mut	Transposase Mutator family
	AU.173	COG0477	GEPR	ProP	Permeases of the major facilitator superfamily	PF00083.24	Sugar tr	Sugar (and other) transporter
	AU.1731	COG3182	S	PiuB	Uncharacterized iron-regulated membrane protein	PF03929.16	PepSY TM	PepSY-associated TM region
	AU.1735	COG3336	CO	COG3336	Predicted membrane protein	PF09678.10	Caa3 CtaG	Cytochrome c oxidase caa3 assembly factor (Caa3 CtaG)
	AU.1736	COG2217	P	ZntA	Cation transport ATPase	PF00122.20	E1-E2 ATPase	E1-E2 ATPase
						PF00702.26	Hydrolase	haloacid dehalogenase-like hydrolase
						PF00122.20	E1-E2 ATPase	E1-E2 ATPase
						PF00403.26	HMA	Heavy-metal-associated domain
						PF08282.12	Hydrolase 3	haloacid dehalogenase-like hydrolase
	AU.1737	COG0640	K	ArsR	Predicted transcriptional regulators	PF01022.20	HTH 5	Bacterial regulatory protein arsR family
	AU.1738	COG2217	P	ZntA	Cation transport ATPase	PF00122.20	E1-E2 ATPase	E1-E2 ATPase
						PF12710.7	HAD	haloacid dehalogenase-like hydrolase
						PF00702.26	Hydrolase	haloacid dehalogenase-like hydrolase
	AU.1739	COG1651	O	DsbG	Protein-disulfide isomerase	PF13462.6	Thioredoxin 4	Thioredoxin
	AU.174	COG0583	K	LysR	Transcriptional regulator	PF00126.27	HTH 1	Bacterial regulatory helix-turn-helix protein lysR family
						PF03466.20	LysR substrate	LysR substrate binding domain
	AU.1740	COG4243	S	COG4243	Predicted membrane protein	PF07884.14	VKOR	Vitamin K epoxide reductase family
	AU.1741	COG0526	O	TrxA	Thiol-disulfide isomerase and thioredoxins	PF00085.20	Thioredoxin	Thioredoxin
						PF00578.21	AhpC-TSA	AhpC/TSA family
	AU.1742	COG0785	CO	CcdA	Cytochrome c biogenesis protein	PF02683.15	DsbD	Cytochrome C biogenesis protein transmembrane region
	AU.1743	COG0791	M	Spr	Cell wall-associated hydrolases (invasion-associated proteins)	PF01471.18	PG binding 1	Putative peptidoglycan binding domain
		COG3409	M	COG3409	Putative peptidoglycan-binding domain-containing protein	PF00877.19	NLPC P60	NlpC/P60 family
	AU.1744	COG1484	L	DnaC	DNA replication protein	PF13401.6	AAA 22	AAA domain
						PF13191.6	AAA 16	AAA ATPase domain
						PF01695.17	IstB IS21	IstB-like ATP binding protein
	AU.1745	COG4584	X	COG4584	Transposase and inactivated derivatives	PF00665.26	rve	Integrase core domain
						PF01381.22	HTH 3	Helix-turn-helix
	AU.1746	COG3328	X	COG3328	Transposase and inactivated derivatives	PF00872.18	Transposase mut	Transposase Mutator family
	AU.1747	COG3547	X	COG3547	Transposase and inactivated derivatives	PF01548.17	DEDD Tnp IS110	Transposase
						PF02371.16	Transposase 20	Transposase IS116/IS110/IS902 family
	AU.1749	COG1230	P	CzcD	Co/Zn/Cd efflux system component	PF01545.21	Cation efflux	Cation efflux family
	AU.175	COG0500	QR	SmtA	SAM-dependent methyltransferases	PF08241.12	Methyltransf 11	Methyltransferase domain
	AU.1751	COG0407	H	HemE	Uroporphyrinogen-III decarboxylase	PF01208.17	URO-D	Uroporphyrinogen decarboxylase (URO-D)
	AU.1752	COG1232	H	HemY	Protoporphyrinogen oxidase	PF01593.24	Amino oxidase	Flavin containing amine oxidoreductase
	AU.1753	COG3253	P	ywfI	Predicted heme peroxidase involved in anaerobic stress response	PF06778.12	Chlor dismutase	Chlorite dismutase
	AU.1754	COG0276	H	HemH	Protoheme ferro-lyase (ferrochelatase)	PF00762.19	Ferrochelatase	Ferrochelatase
	AU.1755	COG0181	H	HemC	Porphobilinogen deaminase	PF01379.20	Porphobil deam	Porphobilinogen deaminase dipyromethane cofactor binding domain
						PF03900.15	Porphobil deamC	Porphobilinogen deaminase C-terminal domain
	AU.1756	COG1587	H	HemD	Uroporphyrinogen-III synthase	PF02602.15	HEM4	Uroporphyrinogen-III synthase HemD
	AU.1757	COG0113	H	HemB	Delta-aminolevulinic acid dehydratase	PF00490.21	ALAD	Delta-aminolevulinic acid dehydratase
	AU.1758	COG0001	H	HemL	Glutamate-1-semialdehyde aminotransferase	PF00202.21	Aminotran 3	Aminotransferase class-III
	AU.176	COG4924	S	COG4924	Uncharacterized protein conserved in bacteria	PF11795.8	DUF3322	Uncharacterized protein conserved in bacteria N-term (DUF3322)
						PF09983.9	DUF2220	Uncharacterized protein conserved in bacteria C-term(DUF2220)
	AU.1761	COG2319	R	COG2319	FOG: WD40 repeat	PF00400.32	WD40	WD domain G-beta repeat
	AU.1764	COG2319	R	COG2319	FOG: WD40 repeat	PF12894.7	ANAPC4 WD40	Anaphase-promoting complex subunit 4 WD40 domain
						PF00400.32	WD40	WD domain G-beta repeat
	AU.1766	COG2319	R	COG2319	FOG: WD40 repeat	PF00400.32	WD40	WD domain G-beta repeat
						PF12894.7	ANAPC4 WD40	Anaphase-promoting complex subunit 4 WD40 domain
	AU.1769	COG1357	S	COG1357	Pentapeptide repeats containing protein	PF13599.6	Pentapeptide 4	Pentapeptide repeats (9 copies)
						PF00805.22	Pentapeptide	Pentapeptide repeats (8 copies)
	AU.177	COG4913	S	COG4913	Uncharacterized protein conserved in bacteria	PF13555.6	AAA 29	P-loop containing region of AAA domain
						PF13558.6	SbcCD C	Putative exonuclease SbcCD C subunit
						PF13476.6	AAA 23	AAA domain
	AU.1770	COG1832	R	COG1832	Predicted CoA-binding protein	PF13380.6	CoA binding 2	CoA binding domain
	AU.1773	COG0456	J	RimI	Acetyltransferases	PF00583.25	Acetyltransf 1	Acetyltransferase (GNAT) family
	AU.1774	COG1670	JO	RimL	Acetyltransferases including N-acetylases of ribosomal proteins	PF13302.7	Acetyltransf 3	Acetyltransferase (GNAT) domain
	AU.1775	COG0438	M	RfaG	Glycosyltransferase	PF13439.6	Glyco transf 4	Glycosyltransferase Family 4
						PF00534.20	Glycos transf 1	Glycosyl transferases group 1
	AU.1776	COG0451	M	WcaG	Nucleoside-diphosphate-sugar epimerases	PF01370.21	Epimerase	NAD dependent epimerase/dehydratase family
	AU.1777	COG0294	H	FolP	Dihydropteroate synthase and related enzymes	PF00809.22	Pterin bind	Pterin binding enzyme
	AU.1778	COG0383	G	AMS1	Alpha-mannosidase	PF01074.22	Glyco hydro 38N	Glycosyl hydrolases family 38 N-terminal domain
						PF17677.1	Glyco hydro38C2	Glycosyl hydrolases family 38 C-terminal beta sandwich domain
						PF07748.13	Glyco hydro 38C	Glycosyl hydrolases family 38 C-terminal domain
						PF09261.11	Alpha-mann mid	Alpha mannosidase middle domain
	AU.1779	COG1680	V	AmpC	Beta-lactamase class C and other penicillin binding proteins	PF00144.24	Beta-lactamase	Beta-lactamase
	AU.1780	COG1680	V	AmpC	Beta-lactamase class C and other penicillin binding proteins	PF00144.24	Beta-lactamase	Beta-lactamase
	AU.1781	COG3409	M	COG3409	Putative peptidoglycan-binding domain-containing protein	PF01471.18	PG binding 1	Putative peptidoglycan binding domain
		COG1376	M	ErfK	Uncharacterized protein conserved in bacteria	PF03734.14	YkuD	L D-transpeptidase catalytic domain
	AU.1782	COG1716	T	COG1716	FOG: FHA domain	PF12401.8	DUF3662	Protein of unknown function (DUF2662)
						PF16697.5	Yop-YscD cpl	Inner membrane component of T3SS cytoplasmic domain
	AU.1783	COG1716	T	COG1716	FOG: FHA domain	PF16697.5	Yop-YscD cpl	Inner membrane component of T3SS cytoplasmic domain
	AU.1784	COG0631	T	PTC1	Serine/threonine protein phosphatase	PF07228.12	SpoIIE	Stage II sporulation protein E (SpoIIE)
						PF13672.6	PP2C 2	Protein phosphatase 2C
	AU.1785	COG0772	D	FtsW	Bacterial cell division membrane protein	PF01098.19	FTSW RODA SPOVE	Cell cycle protein
	AU.1786	COG0768	DM	FtsI	Cell division protein FtsI/penicillin-binding protein 2	PF00905.22	Transpeptidase	Penicillin binding protein transpeptidase domain
	AU.1787	COG0491	R	GloB	Zn-dependent hydrolases including glyoxylases	PF12706.7	Lactamase B 2	Beta-lactamase superfamily domain
						PF00753.27	Lactamase B	Metallo-beta-lactamase superfamily
						PF17778.1	BLACT WH	Beta-lactamase associated winged helix domain
	AU.1788	COG0251	V	TdcF	Putative translation initiation inhibitor yjgF family	PF14588.6	YjgF endoribonc	YjgF/chorismate mutase-like putative endoribonuclease
	AU.1791	COG0744	M	MrcB	Membrane carboxypeptidase (penicillin-binding protein)	PF00912.22	Transgly	Transglycosylase
		COG2815	M	COG2815	Uncharacterized protein conserved in bacteria	PF03793.19	PASTA	PASTA domain
						PF00905.22	Transpeptidase	Penicillin binding protein transpeptidase domain
						PF00912.22	Transgly	Transglycosylase
	AU.1792	COG1408	R	COG1408	Predicted phosphohydrolases	PF12850.7	Metallophos 2	Calcineurin-like phosphoesterase superfamily domain
	AU.1793	COG0791	M	Spr	Cell wall-associated hydrolases (invasion-associated proteins)	PF05257.16	CHAP	CHAP domain
		COG3409	M	COG3409	Putative peptidoglycan-binding domain-containing protein	PF01471.18	PG binding 1	Putative peptidoglycan binding domain
						PF00877.19	NLPC P60	NlpC/P60 family
	AU.1794	COG3525	G	Chb	N-acetyl-beta-hexosaminidase	PF00728.22	Glyco hydro 20	Glycosyl hydrolase family 20 catalytic domain
						PF02838.15	Glyco hydro 20b	Glycosyl hydrolase family 20 domain 2
	AU.1797	COG3281	G	Ble	Uncharacterized protein probably involved in trehalose biosynthesis	PF01636.23	APH	Phosphotransferase enzyme family
						PF18085.1	Mak N cap	Maltokinase N-terminal cap domain
	AU.1799	COG4913	S	COG4913	Uncharacterized protein conserved in bacteria	PF13476.6	AAA 23	AAA domain
						PF00005.27	ABC tran	ABC transporter
						PF13555.6	AAA 29	P-loop containing region of AAA domain
						PF13558.6	SbcCD C	Putative exonuclease SbcCD C subunit
	AU.18	COG2807	P	CynX	Cyanate permease	PF07690.16	MFS 1	Major Facilitator Superfamily
	AU.1800	COG1064	G	AdhP	Zn-dependent alcohol dehydrogenases	PF08240.12	ADH N	Alcohol dehydrogenase GroES-like domain
						PF00107.26	ADH zinc N	Zinc-binding dehydrogenase
	AU.1801	COG1120	PH	FepC	ABC-type cobalamin/Fe3+-siderophores transport systems ATPase components	PF08021.11	FAD binding 9	Siderophore-interacting FAD-binding domain
		COG2375	P	ViuB	Siderophore-interacting protein	PF04954.13	SIP	Siderophore-interacting protein
						PF08021.11	FAD binding 9	Siderophore-interacting FAD-binding domain
						PF00005.27	ABC tran	ABC transporter
	AU.1802	COG4779	P	FepG	ABC-type enterobactin transport system permease component	PF01032.18	FecCD	FecCD transport family
	AU.1803	COG0609	P	FepD	ABC-type Fe3+-siderophore transport system permease component	PF01032.18	FecCD	FecCD transport family
	AU.1804	COG0614	P	FepB	ABC-type Fe3+-hydroxamate transport system periplasmic component	PF01497.18	Peripla BP 2	Periplasmic binding protein
	AU.1808	COG3695	K	COG3695	Predicted methylated DNA-protein cysteine methyltransferase	PF01035.20	DNA binding 1	6-O-methylguanine DNA methyltransferase DNA binding domain
	AU.1810	COG1848	R	COG1848	Predicted nucleic acid-binding protein contains PIN domain	PF01850.21	PIN	PIN domain
	AU.1811	COG4118	V	Phd	Antitoxin of toxin-antitoxin stability system	PF02604.19	PhdYeFM antitox	Antitoxin Phd YefM type II toxin-antitoxin system
	AU.1812	COG3250	G	LacZ	Beta-galactosidase/beta-glucuronidase	PF02837.18	Glyco hydro 2 N	Glycosyl hydrolases family 2 sugar binding domain
						PF02929.17	Bgal small N	Beta galactosidase small chain
						PF16353.5	DUF4981	Domain of unknown function(DUF4981)
						PF02836.17	Glyco hydro 2 C	Glycosyl hydrolases family 2 TIM barrel domain
	AU.1815	COG0343	J	Tgt	Queuine/archaeosine tRNA-ribosyltransferase	PF01702.18	TGT	Queuine tRNA-ribosyltransferase
	AU.1816	COG0166	G	Pgi	Glucose-6-phosphate isomerase	PF00342.19	PGI	Phosphoglucose isomerase
	AU.1817	COG4166	E	OppA	ABC-type oligopeptide transport system periplasmic component	PF00496.22	SBP bac 5	Bacterial extracellular solute-binding proteins family 5 Middle
	AU.1818	COG0601	EP	DppB	ABC-type dipeptide/oligopeptide/nickel transport systems permease components	PF00528.22	BPD transp 1	Binding-protein-dependent transport system inner membrane component
	AU.1819	COG1173	EP	DppC	ABC-type dipeptide/oligopeptide/nickel transport systems permease components	PF00528.22	BPD transp 1	Binding-protein-dependent transport system inner membrane component
						PF12911.7	OppC N	N-terminal TM domain of oligopeptide transport permease C
	AU.1820	COG1123	O	COG1123	ATPase components of various ABC-type transport systems contain duplicated ATPase	PF08352.12	oligo HPY	Oligopeptide/dipeptide transporter C-terminal region
						PF13304.6	AAA 21	AAA domain putative AbiEii toxin Type IV TA system
						PF00005.27	ABC tran	ABC transporter
	AU.1822	COG1217	T	TypA	Predicted membrane GTPase involved in stress response	PF00009.27	GTP EFTU	Elongation factor Tu GTP binding domain
						PF03144.25	GTP EFTU D2	Elongation factor Tu domain 2
						PF00679.24	EFG C	Elongation factor G C-terminus
	AU.1824	COG0558	I	PgsA	Phosphatidylglycerophosphate synthase	PF01066.21	CDP-OH P transf	CDP-alcohol phosphatidyltransferase
	AU.1825	COG1146	F	COG1146	Ferredoxin	PF12800.7	Fer4 4	4Fe-4S binding domain
						PF00037.27	Fer4	4Fe-4S binding domain
						PF12838.7	Fer4 7	4Fe-4S dicluster domain
	AU.1826	COG0436	E	COG0436	Aspartate/tyrosine/aromatic aminotransferase	PF00155.21	Aminotran 1 2	Aminotransferase class I and II
	AU.1827	COG0372	C	GltA	Citrate synthase	PF00285.21	Citrate synt	Citrate synthase C-terminal domain
	AU.1828	COG1882	C	PflD	Pyruvate-formate lyase	PF01228.21	Gly radical	Glycine radical
						PF02901.15	PFL-like	Pyruvate formate lyase-like
	AU.1829	COG1882	C	PflD	Pyruvate-formate lyase	PF01228.21	Gly radical	Glycine radical
	AU.183	COG0553	KL	HepA	Superfamily II DNA/RNA helicases SNF2 family	PF00271.31	Helicase C	Helicase conserved C-terminal domain
						PF00176.23	SNF2 N	SNF2 family N-terminal domain
	AU.1830	COG1180	O	PflA	Pyruvate-formate lyase-activating enzyme	PF04055.21	Radical SAM	Radical SAM superfamily
	AU.1832	COG2171	E	DapD	Tetrahydrodipicolinate N-succinyltransferase	PF14789.6	THDPS M	Tetrahydrodipicolinate N-succinyltransferase middle
						PF14602.6	Hexapep 2	Hexapeptide repeat of succinyl-transferase
	AU.1835	COG4529	R	COG4529	Uncharacterized protein conserved in bacteria	PF13454.6	NAD binding 9	FAD-NAD(P)-binding
	AU.1836	COG0624	E	ArgE	Acetylornithine deacetylase/Succinyl-diaminopimelate desuccinylase and related deacylases	PF07687.14	M20 dimer	Peptidase dimerisation domain
						PF01546.28	Peptidase M20	Peptidase family M20/M25/M40
	AU.1837	COG1611	R	COG1611	Predicted Rossmann fold nucleotide-binding protein	PF03641.14	Lysine decarbox	Possible lysine decarboxylase
	AU.1840	COG4122	R	COG4122	Predicted O-methyltransferase	PF13578.6	Methyltransf 24	Methyltransferase domain
						PF08241.12	Methyltransf 11	Methyltransferase domain
	AU.1841	COG1826	U	TatA	Sec-independent protein secretion pathway components	PF02416.16	MttA Hcf106	mttA/Hcf106 family
	AU.1842	COG0489	D	Mrp	ATPases involved in chromosome partitioning	PF01883.19	FeS assembly P	Iron-sulfur cluster assembly protein
						PF10609.9	ParA	NUBPL iron-transfer P-loop NTPase
	AU.1843	COG4420	S	COG4420	Predicted membrane protein	PF06210.11	DUF1003	Protein of unknown function (DUF1003)
	AU.1844	COG2239	P	MgtE	Mg/Co/Ni transporter MgtE (contains CBS domain)	PF03448.17	MgtE N	MgtE intracellular N domain
						PF00571.28	CBS	CBS domain
						PF05239.16	PRC	PRC-barrel domain
	AU.1845	COG0006	E	PepP	Xaa-Pro aminopeptidase	PF00557.24	Peptidase M24	Metallopeptidase family M24
						PF05195.16	AMP N	Aminopeptidase P N-terminal domain
	AU.1846	COG0613	R	COG0613	Predicted metal-dependent phosphoesterases (PHP family)	PF02811.19	PHP	PHP domain
	AU.1847	COG0513	L	SrmB	Superfamily II DNA and RNA helicases	PF00270.29	DEAD	DEAD/DEAH box helicase
						PF00271.31	Helicase C	Helicase conserved C-terminal domain
	AU.185	COG1201	L	Lhr	Lhr-like helicases	PF00271.31	Helicase C	Helicase conserved C-terminal domain
		COG1205	L	COG1205	Distinct helicase family with a unique C-terminal domain including a metal-binding cysteine cluster	PF09369.10	DUF1998	Domain of unknown function (DUF1998)
						PF00270.29	DEAD	DEAD/DEAH box helicase
	AU.1850	COG0386	VI	BtuE	Glutathione peroxidase	PF00255.19	GSHPx	Glutathione peroxidase
	AU.1851	COG2801	X	Tra5	Transposase and inactivated derivatives	PF13683.6	rve 3	Integrase core domain
	AU.1852	COG0501	O	HtpX	Zn-dependent protease with chaperone function	PF01435.18	Peptidase M48	Peptidase family M48
	AU.1853	COG2814	G	AraJ	Arabinose efflux permease	PF07690.16	MFS 1	Major Facilitator Superfamily
	AU.1858	COG2348	M	COG2348	Peptidoglycan interpeptide bridge formation enzyme	PF02388.16	FemAB	FemAB family
						PF13480.7	Acetyltransf 6	Acetyltransferase (GNAT) domain
	AU.1859	COG0019	E	LysA	Diaminopimelate decarboxylase	PF00278.22	Orn DAP Arg deC	Pyridoxal-dependent decarboxylase C-terminal sheet domain
						PF02784.16	Orn Arg deC N	Pyridoxal-dependent decarboxylase pyridoxal binding domain
	AU.1860	COG0439	I	AccC	Biotin carboxylase	PF15632.6	ATPgrasp Ter	ATP-grasp in the biosynthetic pathway with Ter operon
	AU.1861	COG0439	I	AccC	Biotin carboxylase	PF15632.6	ATPgrasp Ter	ATP-grasp in the biosynthetic pathway with Ter operon
	AU.1862	COG1086	MO	COG1086	Predicted nucleoside-diphosphate sugar epimerases	PF02719.15	Polysacc synt 2	Polysaccharide biosynthesis protein
						PF13727.6	CoA binding 3	CoA-binding domain
						PF08659.10	KR	KR domain
	AU.1863	COG0399	M	WecE	Predicted pyridoxal phosphate-dependent enzyme apparently involved in regulation of cell wall biogenesis	PF01041.17	DegT DnrJ EryC1	DegT/DnrJ/EryC1/StrS aminotransferase family
	AU.1864	COG2148	M	WcaJ	Sugar transferases involved in lipopolysaccharide synthesis	PF02397.16	Bac transf	Bacterial sugar transferase
	AU.1865	COG0438	M	RfaG	Glycosyltransferase	PF13692.6	Glyco trans 1 4	Glycosyl transferases group 1
						PF13439.6	Glyco transf 4	Glycosyltransferase Family 4
	AU.1866	COG0489	D	Mrp	ATPases involved in chromosome partitioning	PF13614.6	AAA 31	AAA domain
		COG3944	M	COG3944	Capsular polysaccharide biosynthesis protein	PF02706.15	Wzz	Chain length determinant protein
	AU.1867	COG0394	T	Wzb	Protein-tyrosine-phosphatase	PF01451.21	LMWPc	Low molecular weight phosphotyrosine protein phosphatase
	AU.187	COG0210	L	UvrD	Superfamily I DNA and RNA helicases	PF13361.6	UvrD C	UvrD-like helicase C-terminal domain
						PF00580.21	UvrD-helicase	UvrD/REP helicase N-terminal domain
						PF13245.6	AAA 19	AAA domain
	AU.1871	COG1209	M	RfbA	dTDP-glucose pyrophosphorylase	PF00483.23	NTP transferase	Nucleotidyl transferase
	AU.1872	COG1088	M	RfbB	dTDP-D-glucose 4 6-dehydratase	PF16363.5	GDP Man Dehyd	GDP-mannose 4 6 dehydratase
	AU.1873	COG1387	ER	HIS2	Histidinol phosphatase and related hydrolases of the PHP family	PF02811.19	PHP	PHP domain
	AU.1875	COG1063	ER	Tdh	Threonine dehydrogenase and related Zn-dependent dehydrogenases	PF00107.26	ADH zinc N	Zinc-binding dehydrogenase
						PF08240.12	ADH N	Alcohol dehydrogenase GroES-like domain
	AU.1876	COG0156	H	BioF	7-keto-8-aminopelargonate synthetase and related enzymes	PF00155.21	Aminotran 1 2	Aminotransferase class I and II
	AU.1877	COG0534	V	NorM	Na+-driven multidrug efflux pump	PF01554.18	MatE	MatE
	AU.1878	COG0841	V	AcrB	Cation/multidrug efflux pump	PF00873.19	ACR tran	AcrB/AcrD/AcrF family
	AU.1879	COG0419	L	SbcC	ATPase involved in DNA repair	PF13558.6	SbcCD C	Putative exonuclease SbcCD C subunit
	AU.188	COG0568	K	RpoD	DNA-directed RNA polymerase sigma subunit (sigma70/sigma32)	PF04545.16	Sigma70 r4	Sigma-70 region 4
						PF13384.6	HTH 23	Homeodomain-like domain
	AU.1881	COG1028	IQR	FabG	Dehydrogenases with different specificities (related to short-chain alcohol dehydrogenases)	PF00106.25	adh short	short chain dehydrogenase
	AU.1882	COG4767	V	VanZ	Glycopeptide antibiotics resistance protein	PF04892.12	VanZ	VanZ like family
	AU.1883	COG0332	I	FabH	3-oxoacyl-[acyl-carrier-protein].	PF00108.23	Thiolase N	Thiolase N-terminal domain
						PF08541.10	ACP syn III C	3-Oxoacyl-[acyl-carrier-protein (ACP)] synthase III C terminal
						PF08545.10	ACP syn III	3-Oxoacyl-[acyl-carrier-protein (ACP)] synthase III
	AU.1884	COG2839	S	COG2839	Uncharacterized protein conserved in bacteria	PF04306.13	DUF456	Protein of unknown function (DUF456)
	AU.1885	COG1132	V	MdlB	ABC-type multidrug transport system ATPase and permease components	PF00664.23	ABC membrane	ABC transporter transmembrane region
						PF00005.27	ABC tran	ABC transporter
						PF02463.19	SMC N	RecF/RecN/SMC N terminal domain
	AU.1886	COG1132	V	MdlB	ABC-type multidrug transport system ATPase and permease components	PF00664.23	ABC membrane	ABC transporter transmembrane region
						PF02463.19	SMC N	RecF/RecN/SMC N terminal domain
						PF00005.27	ABC tran	ABC transporter
	AU.1887	COG2226	H	UbiE	Methylase involved in ubiquinone/menaquinone biosynthesis	PF08241.12	Methyltransf 11	Methyltransferase domain
	AU.1888	COG2852	L	COG2852	Very-short-patch-repair endonuclease	PF04480.12	DUF559	Protein of unknown function (DUF559)
	AU.1890	COG1132	V	MdlB	ABC-type multidrug transport system ATPase and permease components	PF00005.27	ABC tran	ABC transporter
						PF00664.23	ABC membrane	ABC transporter transmembrane region
	AU.1891	COG1132	V	MdlB	ABC-type multidrug transport system ATPase and permease components	PF00664.23	ABC membrane	ABC transporter transmembrane region
						PF00005.27	ABC tran	ABC transporter
						PF02463.19	SMC N	RecF/RecN/SMC N terminal domain
	AU.1892	COG0834	ET	HisJ	ABC-type amino acid transport/signal transduction systems periplasmic component/domain	PF00497.20	SBP bac 3	Bacterial extracellular solute-binding proteins family 3
	AU.1893	COG0765	E	HisM	ABC-type amino acid transport system permease component	PF00528.22	BPD transp 1	Binding-protein-dependent transport system inner membrane component
	AU.1894	COG1126	E	GlnQ	ABC-type polar amino acid transport system ATPase component	PF00005.27	ABC tran	ABC transporter
						PF09818.9	ABC ATPase	Predicted ATPase of the ABC class
	AU.1896	COG3320	Q	COG3320	Putative dehydrogenase domain of multifunctional non-ribosomal peptide synthetases and related enzymes	PF07993.12	NAD binding 4	Male sterility protein
		COG0451	M	WcaG	Nucleoside-diphosphate-sugar epimerases	PF00702.26	Hydrolase	haloacid dehalogenase-like hydrolase
		COG0560	E	SerB	Phosphoserine phosphatase	PF12710.7	HAD	haloacid dehalogenase-like hydrolase
						PF03015.19	Sterile	Male sterility protein
	AU.1898	COG0300	R	DltE	Short-chain dehydrogenases of various substrate specificities	PF00106.25	adh short	short chain dehydrogenase
	AU.1899	COG0204	I	PlsC	1-acyl-sn-glycerol-3-phosphate acyltransferase	PF01553.21	Acyltransferase	Acyltransferase
	AU.19	COG0657	I	Aes	Esterase/lipase	PF07859.13	Abhydrolase 3	alpha/beta hydrolase fold
	AU.1900	COG0277	C	GlcD	FAD/FMN-containing dehydrogenases	PF02913.19	FAD-oxidase C	FAD linked oxidases C-terminal domain
						PF01565.23	FAD binding 4	FAD binding domain
	AU.1901	COG0406	G	phoE	Broad specificity phosphatase PhoE and related phosphatases	PF00300.22	His Phos 1	Histidine phosphatase superfamily (branch 1)
	AU.1903	COG4813	G	ThuA	Trehalose utilization protein	PF06283.11	ThuA	Trehalose utilisation
	AU.1904	COG0673	R	MviM	Predicted dehydrogenases and related proteins	PF02894.17	GFO IDH MocA C	Oxidoreductase family C-terminal alpha/beta domain
						PF01408.22	GFO IDH MocA	Oxidoreductase family NAD-binding Rossmann fold
	AU.1907	COG3879	S	COG3879	Uncharacterized protein conserved in bacteria	PF05949.12	DUF881	Bacterial protein of unknown function (DUF881)
	AU.1908	COG3764	M	SrtA	Sortase (surface protein transpeptidase)	PF04203.13	Sortase	Sortase domain
	AU.191	COG0607	P	PspE	Rhodanese-related sulfurtransferase	PF11127.8	DUF2892	Protein of unknown function (DUF2892)
						PF00581.20	Rhodanese	Rhodanese-like domain
	AU.1910	COG0515	T	SPS1	Serine/threonine protein kinase	PF03793.19	PASTA	PASTA domain
		COG2815	M	COG2815	Uncharacterized protein conserved in bacteria	PF00069.25	Pkinase	Protein kinase domain
						PF01636.23	APH	Phosphotransferase enzyme family
	AU.1912	COG1309	K	AcrR	Transcriptional regulator	PF00440.23	TetR N	Bacterial regulatory proteins tetR family
						PF17937.1	TetR C 28	Tetracyclin repressor-like C-terminal domain
	AU.1913	COG2814	G	AraJ	Arabinose efflux permease	PF07690.16	MFS 1	Major Facilitator Superfamily
	AU.1914	COG3158	P	Kup	K+ transporter	PF02705.16	K trans	K+ potassium transporter
	AU.1916	COG1309	K	AcrR	Transcriptional regulator	PF00440.23	TetR N	Bacterial regulatory proteins tetR family
	AU.1917	COG0136	E	Asd	Aspartate-semialdehyde dehydrogenase	PF01118.24	Semialdhyde dh	Semialdehyde dehydrogenase NAD binding domain
						PF02774.18	Semialdhyde dhC	Semialdehyde dehydrogenase dimerisation domain
	AU.1918	COG0527	E	LysC	Aspartokinases	PF00696.28	AA kinase	Amino acid kinase family
						PF01842.25	ACT	ACT domain
	AU.192	COG0491	R	GloB	Zn-dependent hydrolases including glyoxylases	PF00581.20	Rhodanese	Rhodanese-like domain
		COG0607	P	PspE	Rhodanese-related sulfurtransferase	PF00753.27	Lactamase B	Metallo-beta-lactamase superfamily
	AU.1921	COG0246	G	MtlD	Mannitol-1-phosphate/altronate dehydrogenases	PF01232.23	Mannitol dh	Mannitol dehydrogenase Rossmann domain
						PF08125.13	Mannitol dh C	Mannitol dehydrogenase C-terminal domain
	AU.1922	COG2390	K	DeoR	Transcriptional regulator contains sigma factor-related N-terminal domain	PF04198.13	Sugar-bind	Putative sugar-binding domain
						PF13518.6	HTH 28	Helix-turn-helix domain
	AU.1923	COG1653	G	UgpB	ABC-type sugar transport system periplasmic component	PF01547.25	SBP bac 1	Bacterial extracellular solute-binding protein
	AU.1924	COG1175	G	UgpA	ABC-type sugar transport systems permease components	PF00528.22	BPD transp 1	Binding-protein-dependent transport system inner membrane component
	AU.1925	COG0395	G	UgpE	ABC-type sugar transport system permease component	PF00528.22	BPD transp 1	Binding-protein-dependent transport system inner membrane component
	AU.1926	COG0388	R	COG0388	Predicted amidohydrolase	PF02540.17	NAD synthase	NAD synthase
		COG0171	H	NadE	NAD synthase	PF00795.22	CN hydrolase	Carbon-nitrogen hydrolase
	AU.1928	COG1175	G	UgpA	ABC-type sugar transport systems permease components	PF00528.22	BPD transp 1	Binding-protein-dependent transport system inner membrane component
	AU.1929	COG0395	G	UgpE	ABC-type sugar transport system permease component	PF00528.22	BPD transp 1	Binding-protein-dependent transport system inner membrane component
	AU.193	COG0730	S	COG0730	Predicted permeases	PF01925.19	TauE	Sulfite exporter TauE/SafE
	AU.1930	COG1653	G	UgpB	ABC-type sugar transport system periplasmic component	PF01547.25	SBP bac 1	Bacterial extracellular solute-binding protein
	AU.1931	COG1131	V	CcmA	ABC-type multidrug transport system ATPase component	PF13481.6	AAA 25	AAA domain
						PF00005.27	ABC tran	ABC transporter
						PF02463.19	SMC N	RecF/RecN/SMC N terminal domain
						PF13604.6	AAA 30	AAA domain
	AU.1932	COG1277	O	NosY	ABC-type transport system involved in multi-copper enzyme maturation permease component	PF12679.7	ABC2 membrane 2	ABC-2 family transporter protein
	AU.1934	COG0353	L	RecR	Recombinational DNA repair protein (RecF pathway)	PF00633.23	HHH	Helix-hairpin-helix motif
						PF13662.6	Toprim 4	Toprim domain
						PF01751.22	Toprim	Toprim domain
						PF02132.15	RecR	RecR protein
	AU.1935	COG3538	S	COG3538	Uncharacterized conserved protein	PF06824.11	Glyco hydro 125	Metal-independent alpha-mannosidase (GH125)
	AU.1936	COG4978	T	COG4978	Transcriptional regulator effector-binding domain/component	PF06445.15	GyrI-like	GyrI-like small molecule binding domain
	AU.1938	COG3845	R	COG3845	ABC-type uncharacterized transport systems ATPase components	PF00005.27	ABC tran	ABC transporter
						PF13304.6	AAA 21	AAA domain putative AbiEii toxin Type IV TA system
						PF13604.6	AAA 30	AAA domain
	AU.1939	COG1744	M	Med	Uncharacterized ABC-type transport system periplasmic component/surface lipoprotein	PF02608.14	Bmp	ABC transporter substrate-binding protein PnrA-like
	AU.194	COG1937	K	COG1937	Uncharacterized protein conserved in bacteria	PF02583.17	Trns repr metal	Metal-sensitive transcriptional repressor
	AU.1940	COG1473	R	AbgB	Metal-dependent amidase/aminoacylase/carboxypeptidase	PF01546.28	Peptidase M20	Peptidase family M20/M25/M40
	AU.1941	COG0836	M	{ManC	Mannose-1-phosphate guanylyltransferase	PF00483.23	NTP transferase	Nucleotidyl transferase
	AU.1942	COG2009	C	SdhC	Succinate dehydrogenase/fumarate reductase cytochrome b subunit	PF01127.22	Sdh cyt	Succinate dehydrogenase/Fumarate reductase transmembrane subunit
	AU.1943	COG2142	C	SdhD	Succinate dehydrogenase hydrophobic anchor subunit	PF01127.22	Sdh cyt	Succinate dehydrogenase/Fumarate reductase transmembrane subunit
	AU.1944	COG1053	C	SdhA	Succinate dehydrogenase/fumarate reductase flavoprotein subunit	PF02910.20	Succ DH flav C	Fumarate reductase flavoprotein C-term
						PF00890.24	FAD binding 2	FAD binding domain
	AU.1945	COG0479	C	FrdB	Succinate dehydrogenase/fumarate reductase Fe-S protein subunit	PF13085.6	Fer2 3	2Fe-2S iron-sulfur cluster binding domain
						PF13183.6	Fer4 8	4Fe-4S dicluster domain
	AU.1947	COG0708	L	XthA	Exonuclease III	PF03372.23	Exo endo phos	Endonuclease/Exonuclease/phosphatase family
	AU.1948	COG0190	H	FolD	5 10-methylene-tetrahydrofolate dehydrogenase/Methenyl tetrahydrofolate cyclohydrolase	PF02882.19	THF DHG CYH C	Tetrahydrofolate dehydrogenase/cyclohydrolase NAD(P)-binding domain
						PF00763.23	THF DHG CYH	Tetrahydrofolate dehydrogenase/cyclohydrolase catalytic domain
	AU.1949	COG0112	E	GlyA	Glycine/serine hydroxymethyltransferase	PF00464.19	SHMT	Serine hydroxymethyltransferase
	AU.195	COG0300	R	DltE	Short-chain dehydrogenases of various substrate specificities	PF00106.25	adh short	short chain dehydrogenase
	AU.1950	COG0812	M	MurB	UDP-N-acetylmuramate dehydrogenase	PF02873.16	MurB C	UDP-N-acetylenolpyruvoylglucosamine reductase C-terminal domain
						PF01565.23	FAD binding 4	FAD binding domain
	AU.1951	COG2030	I	MaoC	Acyl dehydratase	PF01575.19	MaoC dehydratas	MaoC like domain
	AU.1952	COG2030	I	MaoC	Acyl dehydratase	PF13452.6	MaoC dehydrat N	N-terminal half of MaoC dehydratase
	AU.1953	COG0267	J	RpmG	Ribosomal protein L33	PF00471.20	Ribosomal L33	Ribosomal protein L33
	AU.1954	COG1666	S	COG1666	Uncharacterized protein conserved in bacteria	PF04461.13	DUF520	Protein of unknown function (DUF520)
	AU.1955	COG0702	R	COG0702	Predicted nucleoside-diphosphate-sugar epimerases	PF13460.6	NAD binding 10	NAD(P)H-binding
	AU.1961	COG1674	D	FtsK	DNA segregation ATPase FtsK/SpoIIIE and related proteins	PF01580.18	FtsK SpoIIIE	FtsK/SpoIIIE family
		COG1716	T	COG1716	FOG: FHA domain	PF13401.6	AAA 22	AAA domain
						PF16697.5	Yop-YscD cpl	Inner membrane component of T3SS cytoplasmic domain
	AU.1963	COG0515	T	SPS1	Serine/threonine protein kinase	PF00069.25	Pkinase	Protein kinase domain
	AU.1964	COG1716	T	COG1716	FOG: FHA domain	PF00498.26	FHA	FHA domain
	AU.1967	COG2814	G	AraJ	Arabinose efflux permease	PF07690.16	MFS 1	Major Facilitator Superfamily
	AU.1968	COG1090	R	COG1090	Predicted nucleoside-diphosphate sugar epimerase	PF01370.21	Epimerase	NAD dependent epimerase/dehydratase family
		COG4276	R	COG4276	Uncharacterized conserved protein	PF08338.11	DUF1731	Domain of unknown function (DUF1731)
	AU.1969	COG1115	E	AlsT	Na+/alanine symporter	PF01235.17	Na Ala symp	Sodium:alanine symporter family
	AU.197	COG2807	P	CynX	Cyanate permease	PF07690.16	MFS 1	Major Facilitator Superfamily
	AU.1970	COG0667	R	Tas	Predicted oxidoreductases (related to aryl-alcohol dehydrogenases)	PF00248.21	Aldo ket red	Aldo/keto reductase family
	AU.1971	COG3564	S	COG3564	Uncharacterized protein conserved in bacteria	PF05610.11	DUF779	Protein of unknown function (DUF779)
	AU.1972	COG0789	K	SoxR	Predicted transcriptional regulators	PF13411.6	MerR 1	MerR HTH family regulatory protein
						PF18026.1	Exog C	Endo/exonuclease (EXOG) C-terminal domain
	AU.1974	COG0654	HC	UbiH	2-polyprenyl-6-methoxyphenol hydroxylase and related FAD-dependent oxidoreductases	PF01494.19	FAD binding 3	FAD binding domain
						PF07992.14	Pyr redox 2	Pyridine nucleotide-disulphide oxidoreductase
	AU.1975	COG1132	V	MdlB	ABC-type multidrug transport system ATPase and permease components	PF00005.27	ABC tran	ABC transporter
	AU.1976	COG0451	M	WcaG	Nucleoside-diphosphate-sugar epimerases	PF04321.17	RmlD sub bind	RmlD substrate binding domain
						PF13460.6	NAD binding 10	NAD(P)H-binding
	AU.1977	COG1346	M	LrgB	Putative effector of murein hydrolase	PF04172.16	LrgB	LrgB-like family
	AU.1978	COG1380	R	COG1380	Putative effector of murein hydrolase LrgA	PF03788.14	LrgA	LrgA family
	AU.198	COG0702	R	COG0702	Predicted nucleoside-diphosphate-sugar epimerases	PF13460.6	NAD binding 10	NAD(P)H-binding
						PF04321.17	RmlD sub bind	RmlD substrate binding domain
	AU.1981	COG0259	H	PdxH	Pyridoxamine-phosphate oxidase	PF01243.20	Putative PNPOx	Pyridoxamine 5'-phosphate oxidase
						PF10590.9	PNP phzG C	Pyridoxine 5'-phosphate oxidase C-terminal dimerisation region
	AU.1982	COG2978	H	AbgT	Putative p-aminobenzoyl-glutamate transporter	PF03806.13	ABG transport	AbgT putative transporter family
	AU.1983	COG1473	R	AbgB	Metal-dependent amidase/aminoacylase/carboxypeptidase	PF01546.28	Peptidase M20	Peptidase family M20/M25/M40
	AU.1984	COG3414	G	SgaB	Phosphotransferase system galactitol-specific IIB component	PF00359.22	PTS EIIA 2	Phosphoenolpyruvate-dependent sugar phosphotransferase system EIIA 2
		COG1762	GT	PtsN	Phosphotransferase system mannitol/fructose-specific IIA domain (Ntr-type)	PF02302.17	PTS IIB	PTS system Lactose/Cellobiose specific IIB subunit
	AU.1985	COG3037	G	SgaT	Uncharacterized protein conserved in bacteria	PF03611.14	EIIC-GAT	PTS system sugar-specific permease component
	AU.1987	COG0733	R	COG0733	Na+-dependent transporters of the SNF family	PF00209.18	SNF	Sodium:neurotransmitter symporter family
	AU.1989	COG0619	H	CbiQ	ABC-type cobalt transport system permease component CbiQ and related transporters	PF02361.16	CbiQ	Cobalt transport protein
	AU.1990	COG1123	O	COG1123	ATPase components of various ABC-type transport systems contain duplicated ATPase	PF00005.27	ABC tran	ABC transporter
						PF13304.6	AAA 21	AAA domain putative AbiEii toxin Type IV TA system
						PF02463.19	SMC N	RecF/RecN/SMC N terminal domain
						PF13604.6	AAA 30	AAA domain
	AU.1992	COG0546	C	Gph	Predicted phosphatases	PF12710.7	HAD	haloacid dehalogenase-like hydrolase
						PF13419.6	HAD 2	Haloacid dehalogenase-like hydrolase
	AU.1993	COG0162	J	TyrS	Tyrosyl-tRNA synthetase	PF00579.25	tRNA-synt 1b	tRNA synthetases class I (W and Y)
	AU.1994	COG0165	E	ArgH	Argininosuccinate lyase	PF14698.6	ASL C2	Argininosuccinate lyase C-terminal
						PF00206.20	Lyase 1	Lyase
	AU.1995	COG0137	E	ArgG	Argininosuccinate synthase	PF00764.19	Arginosuc synth	Arginosuccinate synthase
	AU.1996	COG1438	K	ArgR	Arginine repressor	PF02863.18	Arg repressor C	Arginine repressor C-terminal domain
						PF01316.21	Arg repressor	Arginine repressor DNA binding domain
	AU.1997	COG0078	E	ArgF	Ornithine carbamoyltransferase	PF02729.21	OTCace N	Aspartate/ornithine carbamoyltransferase carbamoyl-P binding domain
						PF00185.24	OTCace	Aspartate/ornithine carbamoyltransferase Asp/Orn binding domain
	AU.1998	COG4992	E	ArgD	Ornithine/acetylornithine aminotransferase	PF00202.21	Aminotran 3	Aminotransferase class-III
	AU.1999	COG0548	E	ArgB	Acetylglutamate kinase	PF00696.28	AA kinase	Amino acid kinase family
	AU.2	COG0076	E	GadB	Glutamate decarboxylase and related PLP-dependent proteins	PF00282.19	Pyridoxal deC	Pyridoxal-dependent decarboxylase conserved domain
	AU.200	COG0507	L	RecD	ATP-dependent exoDNAse (exonuclease V) alpha subunit - helicase superfamily I member	PF05970.14	PIF1	PIF1-like helicase
		COG0847	L	DnaQ	DNA polymerase III epsilon subunit and related 3'-5' exonucleases	PF11774.8	Lsr2	Lsr2
						PF02689.14	Herpes Helicase	Helicase
						PF00929.24	RNase T	Exonuclease
						PF13604.6	AAA 30	AAA domain
	AU.2000	COG1364	E	ArgJ	N-acetylglutamate synthase (N-acetylornithine aminotransferase)	PF01960.18	ArgJ	ArgJ family
	AU.2001	COG0002	E	ArgC	Acetylglutamate semialdehyde dehydrogenase	PF01118.24	Semialdhyde dh	Semialdehyde dehydrogenase NAD binding domain
	AU.2003	COG0072	J	PheT	Phenylalanyl-tRNA synthetase beta subunit	PF03483.17	B3 4	B3/4 domain
		COG0073	J	ARC1	EMAP domain	PF03147.14	FDX-ACB	Ferredoxin-fold anticodon binding domain
						PF17759.1	tRNA synthFbeta	Phenylalanyl tRNA synthetase beta chain CLM domain
						PF01588.20	tRNA bind	Putative tRNA binding domain
						PF03484.15	B5	tRNA synthetase B5 domain
	AU.2004	COG0016	J	PheS	Phenylalanyl-tRNA synthetase alpha subunit	PF01409.20	tRNA-synt 2d	tRNA synthetases class II core domain (F)
						PF02912.18	Phe tRNA-synt N	Aminoacyl tRNA synthetase class II N-terminal domain
	AU.2005	COG1062	R	AdhC	Zn-dependent alcohol dehydrogenases class III	PF00753.27	Lactamase B	Metallo-beta-lactamase superfamily
		COG0491	R	GloB	Zn-dependent hydrolases including glyoxylases	PF00107.26	ADH zinc N	Zinc-binding dehydrogenase
						PF08240.12	ADH N	Alcohol dehydrogenase GroES-like domain
						PF00107.26	ADH zinc N	Zinc-binding dehydrogenase
	AU.2008	COG1506	E	DAP2	Dipeptidyl aminopeptidases/acylaminoacyl-peptidases	PF00326.21	Peptidase S9	Prolyl oligopeptidase family
	AU.2009	COG0789	K	SoxR	Predicted transcriptional regulators	PF13411.6	MerR 1	MerR HTH family regulatory protein
	AU.2010	COG1276	P	PcoD	Putative copper export protein	PF05425.13	CopD	Copper resistance protein D
		COG3336	CO	COG3336	Putative copper export protein	PF09678.10	Caa3 CtaG	Cytochrome c oxidase caa3 assembly factor (Caa3 CtaG)
	AU.2011	COG1443	I	Idi	Isopentenyldiphosphate isomerase	PF00293.28	NUDIX	NUDIX domain
	AU.2012	COG0142	H	IspA	Geranylgeranyl pyrophosphate synthase	PF00348.17	polyprenyl synt	Polyprenyl synthetase
	AU.2015	COG1562	I	ERG9	Phytoene/squalene synthetase	PF00494.19	SQS PSY	Squalene/phytoene synthase
	AU.2016	COG1233	Q	COG1233	Phytoene dehydrogenase and related proteins	PF01593.24	Amino oxidase	Flavin containing amine oxidoreductase
	AU.2019	COG0382	H	UbiA	4-hydroxybenzoate polyprenyltransferase and related prenyltransferases	PF01040.18	UbiA	UbiA prenyltransferase family
	AU.202	COG2856	E	COG2856	Predicted Zn peptidase	PF13560.6	HTH 31	Helix-turn-helix domain
		COG1396	K	HipB	Predicted transcriptional regulators	PF13404.6	HTH AsnC-type	AsnC-type helix-turn-helix domain
						PF06114.13	Peptidase M78	IrrE N-terminal-like domain
	AU.2020	COG1972	F	NupC	Nucleoside permease	PF07662.13	Nucleos tra2 C	Na+ dependent nucleoside transporter C-terminus
						PF07670.14	Gate	Nucleoside recognition
						PF01773.20	Nucleos tra2 N	Na+ dependent nucleoside transporter N-terminus
	AU.2021	COG0640	K	ArsR	Predicted transcriptional regulators	PF12802.7	MarR 2	MarR family
						PF01047.22	MarR	MarR family
	AU.2022	COG0609	P	FepD	ABC-type Fe3+-siderophore transport system permease component	PF01032.18	FecCD	FecCD transport family
	AU.2023	COG0614	P	FepB	ABC-type Fe3+-hydroxamate transport system periplasmic component	PF01497.18	Peripla BP 2	Periplasmic binding protein
	AU.2024	COG1120	PH	FepC	ABC-type cobalamin/Fe3+-siderophores transport systems ATPase components	PF00005.27	ABC tran	ABC transporter
	AU.2025	COG2226	H	UbiE	Methylase involved in ubiquinone/menaquinone biosynthesis	PF08241.12	Methyltransf 11	Methyltransferase domain
	AU.2027	COG3871	S	COG3871	Uncharacterized stress protein (general stress protein 26)	PF16242.5	Pyrid ox like	Pyridoxamine 5'-phosphate oxidase like
	AU.2028	COG0031	E	CysK	Cysteine synthase	PF00291.25	PALP	Pyridoxal-phosphate dependent enzyme
	AU.2029	COG4529	R	COG4529	Uncharacterized protein conserved in bacteria	PF13454.6	NAD binding 9	FAD-NAD(P)-binding
	AU.2030	COG0019	E	LysA	Diaminopimelate decarboxylase	PF02784.16	Orn Arg deC N	Pyridoxal-dependent decarboxylase pyridoxal binding domain
	AU.2031	COG1396	K	HipB	Predicted transcriptional regulators	PF17765.1	MLTR LBD	MmyB-like transcription regulator ligand binding domain
	AU.2032	COG1063	ER	Tdh	Threonine dehydrogenase and related Zn-dependent dehydrogenases	PF00107.26	ADH zinc N	Zinc-binding dehydrogenase
						PF08240.12	ADH N	Alcohol dehydrogenase GroES-like domain
	AU.2033	COG2013	S	COG2013	Uncharacterized conserved protein	PF01987.17	AIM24	Mitochondrial biogenesis AIM24
	AU.2034	COG2308	S	COG2308	Uncharacterized conserved protein	PF14403.6	CP ATPgrasp 2	Circularly permuted ATP-grasp type 2
		COG2307	S	COG2307	Uncharacterized protein conserved in bacteria	PF04168.12	Alpha-E	A predicted alpha-helical domain with a conserved ER motif.
	AU.2035	COG1305	O	COG1305	Transglutaminase-like enzymes putative cysteine proteases	PF08379.10	Bact transglu N	Bacterial transglutaminase-like N-terminal region
					Transglutaminase-like enzymes putative cysteine proteases	PF01841.19	Transglut core	Transglutaminase-like superfamily
	AU.2036	COG2116	P	FocA	Formate/nitrite family of transporters	PF01226.17	Form Nir trans	Formate/nitrite transporter
	AU.2037	COG0493	ER	GltD	NADPH-dependent glutamate synthase beta chain and related oxidoreductases	PF13454.6	NAD binding 9	FAD-NAD(P)-binding
					NADPH-dependent glutamate synthase beta chain and related oxidoreductases	PF07992.14	Pyr redox 2	Pyridine nucleotide-disulphide oxidoreductase
	AU.2038	COG0604	CR	Qor	NADPH:quinone reductase and related Zn-dependent oxidoreductases	PF00107.26	ADH zinc N	Zinc-binding dehydrogenase
						PF08240.12	ADH N	Alcohol dehydrogenase GroES-like domain
	AU.2039	COG1764	V	osmC	Organic hydroperoxide reductase	PF02566.19	OsmC	OsmC-like protein
	AU.2040	COG1309	K	AcrR	Transcriptional regulator	PF00440.23	TetR N	Bacterial regulatory proteins tetR family
	AU.2041	COG3759	S	COG3759	Predicted membrane protein	PF06993.12	DUF1304	Protein of unknown function (DUF1304)
	AU.2042	COG0436	E	COG0436	Aspartate/tyrosine/aromatic aminotransferase	PF00155.21	Aminotran 1 2	Aminotransferase class I and II
	AU.2044	COG3345	G	GalA	Alpha-galactosidase	PF02065.18	Melibiase	Melibiase
						PF16875.5	Glyco hydro 36N	Glycosyl hydrolase family 36 N-terminal domain
						PF16874.5	Glyco hydro 36C	Glycosyl hydrolase family 36 C-terminal domain
	AU.2045	COG1175	G	UgpA	ABC-type sugar transport systems permease components	PF00528.22	BPD transp 1	Binding-protein-dependent transport system inner membrane component
	AU.2046	COG0395	G	UgpE	ABC-type sugar transport system permease component	PF00528.22	BPD transp 1	Binding-protein-dependent transport system inner membrane component
	AU.2047	COG1653	G	UgpB	ABC-type sugar transport system periplasmic component	PF13416.6	SBP bac 8	Bacterial extracellular solute-binding protein
	AU.2048	COG1940	KG	NagC	Transcriptional regulator/sugar kinase	PF00480.20	ROK	ROK family
						PF12802.7	MarR 2	MarR family
	AU.205	COG3044	R	COG3044	Predicted ATPase of the ABC class	PF09818.9	ABC ATPase	Predicted ATPase of the ABC class
	AU.2052	COG1392	S	COG1392	Phosphate transport regulator (distant homolog of PhoU)	PF01865.16	PhoU div	Protein of unknown function DUF47
	AU.2053	COG0306	P	PitA	Phosphate/sulphate permeases	PF01384.20	PHO4	Phosphate transporter family
	AU.2055	COG0033	G	Pgm	Phosphoglucomutase	PF02878.16	PGM PMM I	Phosphoglucomutase/phosphomannomutase alpha/beta/alpha domain I
						PF02879.16	PGM PMM II	Phosphoglucomutase/phosphomannomutase alpha/beta/alpha domain II
						PF02880.16	PGM PMM III	Phosphoglucomutase/phosphomannomutase alpha/beta/alpha domain III
						PF00408.20	PGM PMM IV	Phosphoglucomutase/phosphomannomutase C-terminal domain
	AU.2058	COG0394	T	Wzb	Protein-tyrosine-phosphatase	PF01451.21	LMWPc	Low molecular weight phosphotyrosine protein phosphatase
	AU.2059	COG0456	J	RimI	Acetyltransferases	PF00583.25	Acetyltransf 1	Acetyltransferase (GNAT) family
	AU.206	COG0277	C	GlcD	FAD/FMN-containing dehydrogenases	PF01565.23	FAD binding 4	FAD binding domain
						PF08031.12	BBE	Berberine and berberine like
	AU.2060	COG4850	I	COG4850	Uncharacterized conserved protein	PF09949.9	DUF2183	Uncharacterized conserved protein (DUF2183)
	AU.2061	COG0456	J	RimI	Acetyltransferases	PF13508.7	Acetyltransf 7	Acetyltransferase (GNAT) domain
	AU.2062	COG2352	C	Ppc	Phosphoenolpyruvate carboxylase	PF00311.17	PEPcase	Phosphoenolpyruvate carboxylase
	AU.2063	COG1126	E	GlnQ	ABC-type polar amino acid transport system ATPase component	PF02463.19	SMC N	RecF/RecN/SMC N terminal domain
						PF00005.27	ABC tran	ABC transporter
	AU.2064	COG0765	E	HisM	ABC-type amino acid transport system permease component	PF00528.22	BPD transp 1	Binding-protein-dependent transport system inner membrane component
	AU.2065	COG0765	E	HisM	ABC-type amino acid transport system permease component	PF00528.22	BPD transp 1	Binding-protein-dependent transport system inner membrane component
	AU.2066	COG0834	ET	HisJ	ABC-type amino acid transport/signal transduction systems periplasmic component/domain	PF00497.20	SBP bac 3	Bacterial extracellular solute-binding proteins family 3
	AU.2067	COG1802	K	GntR	Transcriptional regulators	PF00392.21	GntR	Bacterial regulatory proteins gntR family
						PF07729.12	FCD	FCD domain
	AU.2068	COG1225	O	Bcp	Peroxiredoxin	PF00578.21	AhpC-TSA	AhpC/TSA family
	AU.2069	COG1226	P	Kch	Kef-type K+ transport systems predicted NAD-binding component	PF07885.16	Ion trans 2	Ion channel
						PF02080.21	TrkA C	TrkA-C domain
						PF02254.18	TrkA N	TrkA-N domain
	AU.2071	COG1268	H	BioY	Uncharacterized conserved protein	PF02632.14	BioY	BioY family
	AU.2075	COG1278	K	CspC	Cold shock proteins	PF00313.22	CSD	Cold-shock' DNA-binding domain
	AU.2076	COG3285	L	COG3285	Predicted eukaryotic-type DNA primase	PF13298.6	LigD N	DNA polymerase Ligase (LigD)
		COG1793	L	CDC9	ATP-dependent DNA ligase	PF01068.21	DNA ligase A M	ATP dependent DNA ligase domain
						PF04679.15	DNA ligase A C	ATP dependent DNA ligase C terminal region
	AU.2077	COG1273	L	COG1273	Ku-homolog	PF02735.16	Ku	Ku70/Ku80 beta-barrel domain
	AU.2078	COG1359	C	COG1359	Uncharacterized conserved protein	PF03992.16	ABM	Antibiotic biosynthesis monooxygenase
	AU.2079	COG0398	S	COG0398	Uncharacterized conserved protein	PF09335.11	SNARE assoc	SNARE associated Golgi protein
	AU.208	COG0853	H	PanD	Aspartate 1-decarboxylase	PF02261.16	Asp decarbox	Aspartate decarboxylase
	AU.2080	COG1925	TG	FruB	Phosphotransferase system HPr-related proteins	PF00381.19	PTS-HPr	PTS HPr component phosphorylation site
	AU.2081	COG1080	G	PtsA	Phosphoenolpyruvate-protein kinase (PTS system EI component in bacteria)	PF02896.18	PEP-utilizers C	PEP-utilising enzyme TIM barrel domain
						PF00391.23	PEP-utilizers	PEP-utilising enzyme mobile domain
						PF05524.13	PEP-utilisers N	PEP-utilising enzyme N-terminal
	AU.2083	COG3358	S	COG3358	Uncharacterized conserved protein	PF07920.11	DUF1684	Protein of unknown function (DUF1684)
	AU.2084	COG0604	CR	Qor	NADPH:quinone reductase and related Zn-dependent oxidoreductases	PF08240.12	ADH N	Alcohol dehydrogenase GroES-like domain
						PF00107.26	ADH zinc N	Zinc-binding dehydrogenase
	AU.2085	COG0604	CR	Qor	NADPH:quinone reductase and related Zn-dependent oxidoreductases	PF08240.12	ADH N	Alcohol dehydrogenase GroES-like domain
						PF00107.26	ADH zinc N	Zinc-binding dehydrogenase
						PF13602.6	ADH zinc N 2	Zinc-binding dehydrogenase
	AU.2086	COG0561	HR	Cof	Predicted hydrolases of the HAD superfamily	PF08282.12	Hydrolase 3	haloacid dehalogenase-like hydrolase
	AU.2087	COG0172	J	SerS	Seryl-tRNA synthetase	PF00587.25	tRNA-synt 2b	tRNA synthetase class II core domain (G H P S and T)
						PF02403.22	Seryl tRNA N	Seryl-tRNA synthetase N-terminal domain
	AU.2088	COG1597	IR	LCB5	Sphingosine kinase and enzymes related to eukaryotic diacylglycerol kinase	PF00781.24	DAGK cat	Diacylglycerol kinase catalytic domain
	AU.209	COG0679	R	COG0679	Predicted permeases	PF03547.18	Mem trans	Membrane transport protein
	AU.2091	COG0077	E	PheA	Prephenate dehydratase	PF00800.18	PDT	Prephenate dehydratase
						PF01842.25	ACT	ACT domain
	AU.2093	COG1670	JO	RimL	Acetyltransferases including N-acetylases of ribosomal proteins	PF13302.7	Acetyltransf 3	Acetyltransferase (GNAT) domain
	AU.2094	COG1725	K	COG1725	Predicted transcriptional regulators	PF00392.21	GntR	Bacterial regulatory proteins gntR family
	AU.2096	COG0463	M	WcaA	Glycosyltransferases involved in cell wall biogenesis	PF00535.26	Glycos transf 2	Glycosyl transferase family 2
	AU.2098	COG0456	J	RimI	Acetyltransferases	PF00583.25	Acetyltransf 1	Acetyltransferase (GNAT) family
	AU.2099	COG2066	E	GlsA	Glutaminase	PF04960.15	Glutaminase	Glutaminase
	AU.21	COG1524	R	COG1524	Uncharacterized proteins of the AP superfamily	PF01663.22	Phosphodiest	Type I phosphodiesterase / nucleotide pyrophosphatase
	AU.210	COG0495	J	LeuS	Leucyl-tRNA synthetase	PF00133.22	tRNA-synt 1	tRNA synthetases class I (I L M and V)
						PF13603.6	tRNA-synt 1 2	Leucyl-tRNA synthetase Domain 2
						PF08264.13	Anticodon 1	Anticodon-binding domain of tRNA
	AU.2100	COG1523	G	PulA	Type II secretory pathway pullulanase PulA and related glycosidases	PF17967.1	Pullulanase N2	Pullulanase N2 domain
		COG0366	G	AmyA	Glycosidases	PF00128.24	Alpha-amylase	Alpha amylase catalytic domain
						PF11852.8	DUF3372	Domain of unknown function (DUF3372)
						PF02922.18	CBM 48	Carbohydrate-binding module 48 (Isoamylase N-terminal domain)
						PF00128.24	Alpha-amylase	Alpha amylase catalytic domain
	AU.2102	COG0451	M	WcaG	Nucleoside-diphosphate-sugar epimerases	PF07993.12	NAD binding 4	Male sterility protein
						PF01370.21	Epimerase	NAD dependent epimerase/dehydratase family
	AU.2104	COG1012	C	PutA	NAD-dependent aldehyde dehydrogenases	PF00171.22	Aldedh	Aldehyde dehydrogenase family
	AU.2105	COG1064	G	AdhP	Zn-dependent alcohol dehydrogenases	PF08240.12	ADH N	Alcohol dehydrogenase GroES-like domain
						PF00107.26	ADH zinc N	Zinc-binding dehydrogenase
	AU.2106	COG2423	E	COG2423	Predicted ornithine cyclodeaminase mu-crystallin homolog	PF02423.15	OCD Mu crystall	Ornithine cyclodeaminase/mu-crystallin family
	AU.2107	COG1292	M	BetT	Choline-glycine betaine transporter	PF02028.17	BCCT	BCCT betaine/carnitine/choline family transporter
	AU.2108	COG2233	F	UraA	Xanthine/uracil permeases	PF00860.20	Xan ur permease	Permease family
	AU.2112	COG0657	I	Aes	Esterase/lipase	PF07859.13	Abhydrolase 3	alpha/beta hydrolase fold
	AU.2113	COG1853	C	COG1853	Conserved protein/domain typically associated with flavoprotein oxygenases DIM6/NTAB family	PF01613.18	Flavin Reduct	Flavin reductase like domain
	AU.2114	COG3304	S	COG3304	Predicted membrane protein	PF03733.13	YccF	Inner membrane component domain
	AU.2115	COG0018	J	ArgS	Arginyl-tRNA synthetase	PF05746.15	DALR 1	DALR anticodon binding domain
						PF00750.19	tRNA-synt 1d	tRNA synthetases class I (R)
						PF03485.16	Arg tRNA synt N	Arginyl tRNA synthetase N terminal domain
	AU.2117	COG0657	I	Aes	Esterase/lipase	PF07859.13	Abhydrolase 3	alpha/beta hydrolase fold
	AU.2118	COG0775	F	Pfs	Nucleoside phosphorylase	PF01048.20	PNP UDP 1	Phosphorylase superfamily
	AU.2119	COG0111	HR	SerA	Phosphoglycerate dehydrogenase and related dehydrogenases	PF02826.19	2-Hacid dh C	D-isomer specific 2-hydroxyacid dehydrogenase NAD binding domain
	AU.212	COG0542	O	clpA	ATP-binding subunits of Clp protease and DnaK/DnaJ chaperones	PF17871.1	AAA lid 9	AAA lid domain
						PF13191.6	AAA 16	AAA ATPase domain
						PF10431.9	ClpB D2-small	C-terminal D2-small domain of ClpB protein
						PF07724.14	AAA 2	AAA domain (Cdc48 subfamily)
						PF07728.14	AAA 5	AAA domain (dynein-related subfamily)
						PF02861.20	Clp N	Clp amino terminal domain pathogenicity island component
						PF01695.17	IstB IS21	IstB-like ATP binding protein
						PF13173.6	AAA 14	AAA domain
						PF05496.12	RuvB N	Holliday junction DNA helicase RuvB P-loop domain
	AU.2120	COG4425	S	COG4425	Predicted membrane protein	PF15420.6	Abhydrolase 9 N	Alpha/beta-hydrolase family N-terminus
						PF10081.9	Abhydrolase 9	Alpha/beta-hydrolase family
	AU.2121	COG2897	P	SseA	Rhodanese-related sulfurtransferase	PF00581.20	Rhodanese	Rhodanese-like domain
	AU.2123	COG2084	I	MmsB	3-hydroxyisobutyrate dehydrogenase and related beta-hydroxyacid dehydrogenases	PF14833.6	NAD binding 11	NAD-binding of NADP-dependent 3-hydroxyisobutyrate dehydrogenase
						PF03446.15	NAD binding 2	NAD binding domain of 6-phosphogluconate dehydrogenase
	AU.2126	COG4260	O	COG4260	Membrane protease subunit stomatin/prohibitin family	PF13421.6	Band 7 1	SPFH domain-Band 7 family
						PF09851.9	SHOCT	Short C-terminal domain
	AU.2127	COG0798	P	ACR3	Arsenite efflux pump ACR3 and related permeases	PF01758.16	SBF	Sodium Bile acid symporter family
	AU.2128	COG1132	V	MdlB	ABC-type multidrug transport system ATPase and permease components	PF00005.27	ABC tran	ABC transporter
						PF00664.23	ABC membrane	ABC transporter transmembrane region
						PF02463.19	SMC N	RecF/RecN/SMC N terminal domain
	AU.2129	COG0385	R	COG0385	Predicted Na+-dependent transporter	PF01758.16	SBF	Sodium Bile acid symporter family
	AU.213	COG2339	T	prsW	Membrane proteinase regulator of anti-sigma factor	PF13367.6	PrsW-protease	PrsW family intramembrane metalloprotease
	AU.2130	COG2197	TK	CitB	Response regulator containing a CheY-like receiver domain and an HTH DNA-binding domain	PF00072.24	Response reg	Response regulator receiver domain
						PF00196.19	GerE	Bacterial regulatory proteins luxR family
	AU.2131	COG4585	T	COG4585	Signal transduction histidine kinase	PF07730.13	HisKA 3	Histidine kinase
						PF02518.26	HATPase c	Histidine kinase- DNA gyrase B- and HSP90-like ATPase
	AU.2132	COG0842	V	COG0842	ABC-type multidrug transport system permease component	PF01061.24	ABC2 membrane	ABC-2 type transporter
	AU.2133	COG1131	V	CcmA	ABC-type multidrug transport system ATPase component	PF00005.27	ABC tran	ABC transporter
	AU.2134	COG1574	R	COG1574	Predicted metal-dependent hydrolase with the TIM-barrel fold	PF07969.11	Amidohydro 3	Amidohydrolase family
	AU.2135	COG1653	G	UgpB	ABC-type sugar transport system periplasmic component	PF00528.22	BPD transp 1	Binding-protein-dependent transport system inner membrane component
		COG0395	G	UgpE	ABC-type sugar transport system permease component
	AU.214	COG1188	J	COG1188	Ribosome-associated heat shock protein implicated in the recycling of the 50S subunit (S4 paralog)	PF01479.25	S4	S4 domain
	AU.2140	COG3832	S	COG3832	Uncharacterized conserved protein	PF10604.9	Polyketide cyc2	Polyketide cyclase / dehydrase and lipid transport
	AU.2141	COG3391	R	COG3391	Uncharacterized conserved protein	PF10282.9	Lactonase	Lactonase 7-bladed beta-propeller
	AU.2142	COG0456	J	RimI	Acetyltransferases	PF00583.25	Acetyltransf 1	Acetyltransferase (GNAT) family
		COG2388	R	COG2388	Predicted acetyltransferase	PF13302.7	Acetyltransf 3	Acetyltransferase (GNAT) domain
						PF08445.10	FR47	FR47-like protein
	AU.2143	COG0789	K	SoxR	Predicted transcriptional regulators	PF13411.6	MerR 1	MerR HTH family regulatory protein
		COG0631	T	PTC1	Serine/threonine protein phosphatase	PF00481.21	PP2C	Protein phosphatase 2C
						PF13672.6	PP2C 2	Protein phosphatase 2C
	AU.2144	COG4194	S	COG4194	Predicted membrane protein	PF07853.11	DUF1648	Protein of unknown function (DUF1648)
	AU.2145	COG1321	K	TroR	Mn-dependent transcriptional regulator	PF13191.6	AAA 16	AAA ATPase domain
						PF13604.6	AAA 30	AAA domain
						PF12802.7	MarR 2	MarR family
	AU.2147	COG1335	HR	PncA	Amidases related to nicotinamidase	PF00857.20	Isochorismatase	Isochorismatase family
	AU.2148	COG1902	C	NemA	NADH:flavin oxidoreductases Old Yellow Enzyme family	PF00070.27	Pyr redox	Pyridine nucleotide-disulphide oxidoreductase
		COG0446	I	HcaD	Uncharacterized NAD(FAD)-dependent dehydrogenases	PF07992.14	Pyr redox 2	Pyridine nucleotide-disulphide oxidoreductase
						PF00724.20	Oxidored FMN	NADH:flavin oxidoreductase / NADH oxidase family
	AU.2149	COG0590	J	CumB	Cytosine/adenosine deaminases	PF00383.23	dCMP cyt deam 1	Cytidine and deoxycytidylate deaminase zinc-binding region
	AU.215	COG0154	J	GatA	Asp-tRNAAsn/Glu-tRNAGln amidotransferase A subunit and related amidases	PF01425.21	Amidase	Amidase
	AU.2150	COG0768	DM	FtsI	Cell division protein FtsI/penicillin-binding protein 2	PF03717.15	PBP dimer	Penicillin-binding Protein dimerisation domain
						PF00905.22	Transpeptidase	Penicillin binding protein transpeptidase domain
	AU.2151	COG0524	G	RbsK	Sugar kinases ribokinase family	PF00294.24	PfkB	pfkB family carbohydrate kinase
	AU.2152	COG0386	VI	BtuE	Glutathione peroxidase	PF00255.19	GSHPx	Glutathione peroxidase
	AU.2153	COG0330	O	HflC	Membrane protease subunits stomatin/prohibitin homologs	PF01145.25	Band 7	SPFH domain / Band 7 family
	AU.2155	COG2887	L	COG2887	RecB family exonuclease	PF12705.7	PDDEXK 1	PD-(D/E)XK nuclease superfamily
	AU.2156	COG1074	L	RecB	ATP-dependent exoDNAse (exonuclease V) beta subunit (contains helicase and exonuclease domains)	PF13361.6	UvrD C	UvrD-like helicase C-terminal domain
						PF00580.21	UvrD-helicase	UvrD/REP helicase N-terminal domain
	AU.2157	COG1072	H	CoaA	Panthothenate kinase	PF03308.16	MeaB	Methylmalonyl Co-A mutase-associated GTPase MeaB
						PF13671.6	AAA 33	AAA domain
	AU.216	COG0394	T	Wzb	Protein-tyrosine-phosphatase	PF01451.21	LMWPc	Low molecular weight phosphotyrosine protein phosphatase
	AU.2160	COG5483	S	COG5483	Uncharacterized conserved protein	PF04343.13	DUF488	Protein of unknown function DUF488
	AU.2161	COG1396	K	HipB	Predicted transcriptional regulators	PF01381.22	HTH 3	Helix-turn-helix
	AU.2163	COG1472	G	BglX	Beta-glucosidase-related glycosidases	PF01915.22	Glyco hydro 3 C	Glycosyl hydrolase family 3 C-terminal domain
						PF00933.21	Glyco hydro 3	Glycosyl hydrolase family 3 N terminal domain
	AU.2164	COG3876	S	COG3876	Uncharacterized protein conserved in bacteria	PF07075.11	DUF1343	Protein of unknown function (DUF1343)
	AU.2165	COG0596	HR	MhpC	Predicted hydrolases or acyltransferases (alpha/beta hydrolase superfamily)	PF00561.20	Abhydrolase 1	alpha/beta hydrolase fold
	AU.2168	COG4585	T	COG4585	Signal transduction histidine kinase	PF07730.13	HisKA 3	Histidine kinase
	AU.2169	COG2197	TK	CitB	Response regulator containing a CheY-like receiver domain and an HTH DNA-binding domain	PF00072.24	Response reg	Response regulator receiver domain
						PF00196.19	GerE	Bacterial regulatory proteins luxR family
	AU.217	COG2388	R	COG2388	Predicted acetyltransferase	PF14542.6	Acetyltransf CG	GCN5-related N-acetyl-transferase
	AU.2170	COG2814	G	AraJ	Arabinose efflux permease	PF07690.16	MFS 1	Major Facilitator Superfamily
	AU.2171	COG1609	K	PurR	Transcriptional regulators	PF00356.21	LacI	Bacterial regulatory proteins lacI family
						PF13377.6	Peripla BP 3	Periplasmic binding protein-like domain
	AU.2172	COG0003	P	ArsA	Predicted ATPase involved in chromosome partitioning	PF02374.15	ArsA ATPase	Anion-transporting ATPase
	AU.2174	COG1966	T	CstA	Carbon starvation protein predicted membrane protein	PF02554.14	CstA	Carbon starvation protein CstA
	AU.2178	COG0702	R	COG0702	Predicted nucleoside-diphosphate-sugar epimerases	PF13460.6	NAD binding 10	NAD(P)H-binding
	AU.2179	COG0722	E	AroG	3-deoxy-D-arabino-heptulosonate 7-phosphate (DAHP) synthase	PF00793.20	DAHP synth 1	DAHP synthetase I family
	AU.218	COG3502	S	COG3502	Uncharacterized protein conserved in bacteria	PF06108.12	DUF952	Protein of unknown function (DUF952)
	AU.2180	COG3237	S	COG3237	Uncharacterized protein conserved in bacteria	PF05532.12	CsbD	CsbD-like
	AU.2181	COG0262	H	FolA	Dihydrofolate reductase	PF01872.17	RibD C	RibD C-terminal domain
	AU.2182	COG2272	I	PnbA	Carboxylesterase type B	PF00135.28	COesterase	Carboxylesterase family
						PF03203.14	MerC	MerC mercury resistance protein
	AU.2183	COG4891	S	COG4891	Uncharacterized conserved protein	PF10604.9	Polyketide cyc2	Polyketide cyclase / dehydrase and lipid transport
	AU.2184	COG1266	O	COG1266	Predicted metal-dependent membrane protease	PF02517.16	CPBP	CPBP intramembrane metalloprotease
	AU.2185	COG0789	K	SoxR	Predicted transcriptional regulators	PF00376.23	MerR	MerR family regulatory protein
	AU.2188	COG0596	HR	MhpC	Predicted hydrolases or acyltransferases (alpha/beta hydrolase superfamily)	PF00561.20	Abhydrolase 1	alpha/beta hydrolase fold
	AU.219	COG0009	J	SUA5	Putative translation factor (SUA5)	PF01300.18	Sua5 yciO yrdC	Telomere recombination
	AU.2191	COG0596	HR	MhpC	Predicted hydrolases or acyltransferases (alpha/beta hydrolase superfamily)	PF00561.20	Abhydrolase 1	alpha/beta hydrolase fold
	AU.2192	COG0789	K	SoxR	Predicted transcriptional regulators	PF13411.6	MerR 1	MerR HTH family regulatory protein
	AU.2193	COG1309	K	AcrR	Transcriptional regulator	PF00440.23	TetR N	Bacterial regulatory proteins tetR family
	AU.2194	COG2814	G	AraJ	Arabinose efflux permease	PF07690.16	MFS 1	Major Facilitator Superfamily
	AU.2195	COG1309	K	AcrR	Transcriptional regulator	PF00440.23	TetR N	Bacterial regulatory proteins tetR family
	AU.2196	COG4188	R	COG4188	Predicted dienelactone hydrolase	PF12697.7	Abhydrolase 6	Alpha/beta hydrolase family
	AU.2197	COG0596	HR	MhpC	Predicted hydrolases or acyltransferases (alpha/beta hydrolase superfamily)	PF00561.20	Abhydrolase 1	alpha/beta hydrolase fold
	AU.220	COG0738	G	FucP	Fucose permease	PF07690.16	MFS 1	Major Facilitator Superfamily
	AU.2200	COG0789	K	SoxR	Predicted transcriptional regulators	PF13411.6	MerR 1	MerR HTH family regulatory protein
	AU.2201	COG1621	G	SacC	Beta-fructosidases (levanase/invertase)	PF00251.20	Glyco hydro 32N	Glycosyl hydrolases family 32 N-terminal domain
	AU.2202	COG0395	G	UgpE	ABC-type sugar transport system permease component	PF00528.22	BPD transp 1	Binding-protein-dependent transport system inner membrane component
	AU.2203	COG1175	G	UgpA	ABC-type sugar transport systems permease components	PF00528.22	BPD transp 1	Binding-protein-dependent transport system inner membrane component
	AU.2204	COG1653	G	UgpB	ABC-type sugar transport system periplasmic component	PF01547.25	SBP bac 1	Bacterial extracellular solute-binding protein
	AU.2205	COG1609	K	PurR	Transcriptional regulators	PF00356.21	LacI	Bacterial regulatory proteins lacI family
						PF13377.6	Peripla BP 3	Periplasmic binding protein-like domain
	AU.2206	COG2375	P	ViuB	Siderophore-interacting protein	PF04954.13	SIP	Siderophore-interacting protein
	AU.2207	COG2329	H	COG2329	Uncharacterized enzyme involved in biosynthesis of extracellular polysaccharides	PF03992.16	ABM	Antibiotic biosynthesis monooxygenase
	AU.2211	COG0286	V	HsdM	Type I restriction-modification system methyltransferase subunit	PF02384.16	N6 Mtase	N-6 DNA Methylase
						PF12161.8	HsdM N	HsdM N-terminal domain
	AU.2213	COG0610	V	COG0610	Type I site-specific restriction-modification system R (restriction) subunit and related helicases	PF00270.29	DEAD	DEAD/DEAH box helicase
						PF04313.14	HSDR N	Type I restriction enzyme R protein N terminus (HSDR N)
						PF18766.1	SWI2 SNF2	SWI2/SNF2 ATPase
						PF04851.15	ResIII	Type III restriction enzyme res subunit
	AU.2214	COG0419	L	SbcC	ATPase involved in DNA repair	PF02463.19	SMC N	RecF/RecN/SMC N terminal domain
						PF13304.6	AAA 21	AAA domain putative AbiEii toxin Type IV TA system
	AU.2215	COG1960	I	CaiA	Acyl-CoA dehydrogenases	PF02770.19	Acyl-CoA dh M	Acyl-CoA dehydrogenase middle domain
						PF02771.16	Acyl-CoA dh N	Acyl-CoA dehydrogenase N-terminal domain
						PF00441.24	Acyl-CoA dh 1	Acyl-CoA dehydrogenase C-terminal domain
	AU.2216	COG0183	I	PaaJ	Acetyl-CoA acetyltransferase	PF00108.23	Thiolase N	Thiolase N-terminal domain
	AU.2217	COG0600	P	TauC	ABC-type nitrate/sulfonate/bicarbonate transport system permease component	PF00528.22	BPD transp 1	Binding-protein-dependent transport system inner membrane component
	AU.2218	COG0715	P	TauA	ABC-type nitrate/sulfonate/bicarbonate transport systems periplasmic components	PF13379.6	NMT1 2	NMT1-like family
	AU.222	COG2071	E	COG2071	Predicted glutamine amidotransferases	PF07722.13	Peptidase C26	Peptidase C26
	AU.2220	COG1651	O	DsbG	Protein-disulfide isomerase	PF13462.6	Thioredoxin 4	Thioredoxin
	AU.2222	COG0366	G	AmyA	Glycosidases	PF00128.24	Alpha-amylase	Alpha amylase catalytic domain
						PF16657.5	Malt amylase C	Maltogenic Amylase C-terminal domain
	AU.2223	COG0692	L	Ung	Uracil DNA glycosylase	PF03167.19	UDG	Uracil DNA glycosylase superfamily
	AU.2227	COG0459	O	GroL	Chaperonin GroEL (HSP60 family)	PF00118.24	Cpn60 TCP1	TCP-1/cpn60 chaperonin family
	AU.223	COG0438	M	RfaG	Glycosyltransferase	PF00534.20	Glycos transf 1	Glycosyl transferases group 1
						PF13439.6	Glyco transf 4	Glycosyltransferase Family 4
	AU.2231	COG3568	R	ElsH	Metal-dependent hydrolase	PF03372.23	Exo endo phos	Endonuclease/Exonuclease/phosphatase family
	AU.2233	COG2141	HR	COG2141	Coenzyme F420-dependent N5 N10-methylene tetrahydromethanopterin reductase and related flavin-dependent oxidoreductases	PF00296.20	Bac luciferase	Luciferase-like monooxygenase
	AU.2234	COG2141	HR	COG2141	Coenzyme F420-dependent N5 N10-methylene tetrahydromethanopterin reductase and related flavin-dependent oxidoreductases	PF00296.20	Bac luciferase	Luciferase-like monooxygenase
	AU.2236	COG2161	V	StbD	Antitoxin of toxin-antitoxin stability system	PF02604.19	PhdYeFM antitox	Antitoxin Phd YefM type II toxin-antitoxin system
	AU.2237	COG1487	R	VapC	Predicted nucleic acid-binding protein contains PIN domain	PF01850.21	PIN	PIN domain
	AU.2238	COG0456	J	RimI	Acetyltransferases	PF00583.25	Acetyltransf 1	Acetyltransferase (GNAT) family
	AU.2239	COG0053	P	MMT1	Predicted Co/Zn/Cd cation transporters	PF01545.21	Cation efflux	Cation efflux family
						PF16916.5	ZT dimer	Dimerisation domain of Zinc Transporter
	AU.224	COG0620	E	MetE	Methionine synthase II (cobalamin-independent)	PF01717.18	Meth synt 2	Cobalamin-independent synthase Catalytic domain
	AU.2240	COG0640	K	ArsR	Predicted transcriptional regulators	PF12840.7	HTH 20	Helix-turn-helix domain
						PF01022.20	HTH 5	Bacterial regulatory protein arsR family
	AU.2241	COG0318	IQ	CaiC	Acyl-CoA synthetases (AMP-forming)/AMP-acid ligases II	PF00501.28	AMP-binding	AMP-binding enzyme
						PF13193.6	AMP-binding C	AMP-binding enzyme C-terminal domain
	AU.2242	COG0607	P	PspE	Rhodanese-related sulfurtransferase	PF00581.20	Rhodanese	Rhodanese-like domain
	AU.2243	COG0477	GEPR	ProP	Permeases of the major facilitator superfamily	PF00083.24	Sugar tr	Sugar (and other) transporter
						PF07690.16	MFS 1	Major Facilitator Superfamily
	AU.2244	COG2268	S	COG2268	Uncharacterized protein conserved in bacteria	PF15975.5	Flot	Flotillin
						PF01145.25	Band 7	SPFH domain / Band 7 family
	AU.2245	COG0205	G	PfkA	6-phosphofructokinase	PF00365.20	PFK	Phosphofructokinase
	AU.2246	COG1960	I	CaiA	Acyl-CoA dehydrogenases	PF08028.11	Acyl-CoA dh 2	Acyl-CoA dehydrogenase C-terminal domain
						PF02771.16	Acyl-CoA dh N	Acyl-CoA dehydrogenase N-terminal domain
						PF02770.19	Acyl-CoA dh M	Acyl-CoA dehydrogenase middle domain
	AU.2247	COG3568	R	ElsH	Metal-dependent hydrolase	PF03372.23	Exo endo phos	Endonuclease/Exonuclease/phosphatase family
	AU.2248	COG0587	L	DnaE	DNA polymerase III alpha subunit	PF14579.6	HHH 6	Helix-hairpin-helix motif
						PF01336.25	tRNA anti-codon	OB-fold nucleic acid binding domain
						PF07733.12	DNA pol3 alpha	Bacterial DNA polymerase III alpha NTPase domain
						PF17657.1	DNA pol3 finger	Bacterial DNA polymerase III alpha subunit finger domain
						PF02811.19	PHP	PHP domain
	AU.225	COG1003	E	GcvP	Glycine cleavage system protein P (pyridoxal-binding) C-terminal domain	PF02347.16	GDC-P	Glycine cleavage system P-protein
	AU.2252	COG0564	J	RluA	Pseudouridylate synthases 23S RNA-specific	PF00849.22	PseudoU synth 2	RNA pseudouridylate synthase
						PF01479.25	S4	S4 domain
	AU.2253	COG0597	MU	LspA	Lipoprotein signal peptidase	PF01252.18	Peptidase A8	Signal peptidase (SPase) II
	AU.2256	COG1799	D	COG1799	Uncharacterized protein conserved in bacteria	PF04472.12	SepF	Cell division protein SepF
	AU.2257	COG1496	P	yfiH	Multicopper polyphenol oxidase (laccase)	PF02578.15	Cu-oxidase 4	Multi-copper polyphenol oxidoreductase laccase
	AU.2258	COG0206	D	FtsZ	Cell division GTPase	PF00091.25	Tubulin	Tubulin/FtsZ family GTPase domain
						PF12327.8	FtsZ C	FtsZ family C-terminal domain
	AU.2259	COG1589	D	FtsQ	Cell division septal protein	PF08478.10	POTRA 1	POTRA domain FtsQ-type
	AU.226	COG0509	E	GcvH	Glycine cleavage system H protein (lipoate-binding)	PF01597.19	GCV H	Glycine cleavage H-protein
	AU.2260	COG1478	H	COG1478	GTP and metal dependent enzyme involved F420 coenzyme biosynthesis (catalyzes addition of two l-glutamates to F420 precursor)	PF00733.21	Asn synthase	Asparagine synthase
		COG0367	E	AsnB	Asparagine synthase (glutamine-hydrolyzing)	PF13537.6	GATase 7	Glutamine amidotransferase domain
	AU.2261	COG0637	GR	COG0637	Predicted phosphatase/phosphohexomutase	PF13419.6	HAD 2	Haloacid dehalogenase-like hydrolase
	AU.2262	COG1296	E	AzlC	Predicted branched-chain amino acid permease (azaleucine resistance)	PF03591.14	AzlC	AzlC protein
	AU.2265	COG0289	E	DapB	Dihydrodipicolinate reductase	PF05173.14	DapB C	Dihydrodipicolinate reductase C-terminus
						PF01113.20	DapB N	Dihydrodipicolinate reductase N-terminus
	AU.2266	COG0612	R	PqqL	Predicted Zn-dependent peptidases	PF00675.20	Peptidase M16	Insulinase (Peptidase family M16)
						PF05193.21	Peptidase M16 C	Peptidase M16 inactive domain
	AU.2268	COG2319	R	COG2319	FOG: WD40 repeat	PF00400.32	WD40	WD domain G-beta repeat
						PF12894.7	ANAPC4 WD40	Anaphase-promoting complex subunit 4 WD40 domain
	AU.227	COG0404	E	GcvT	Glycine cleavage system T protein (aminomethyltransferase)	PF08669.11	GCV T C	Glycine cleavage T-protein C-terminal barrel domain
						PF01571.21	GCV T	Aminomethyltransferase folate-binding domain
	AU.2270	COG1185	J	Pnp	Polyribonucleotide nucleotidyltransferase (polynucleotide phosphorylase)	PF03726.14	PNPase	Polyribonucleotide nucleotidyltransferase RNA binding domain
						PF01138.21	RNase PH	3' exoribonuclease family domain 1
						PF00013.29	KH 1	KH domain
						PF03725.15	RNase PH C	3' exoribonuclease family domain 2
						PF00575.23	S1	S1 RNA binding domain
	AU.2271	COG0184	J	RpsO	Ribosomal protein S15P/S13E	PF00312.22	Ribosomal S15	Ribosomal protein S15
	AU.2272	COG0196	H	RibF	FAD synthase	PF01687.17	Flavokinase	Riboflavin kinase
						PF06574.12	FAD syn	FAD synthetase
	AU.2273	COG2720	V	COG2720	Uncharacterized vancomycin resistance protein	PF12229.8	PG binding 4	Putative peptidoglycan binding domain
		COG1376	M	ErfK	Uncharacterized protein conserved in bacteria	PF03734.14	YkuD	L D-transpeptidase catalytic domain
						PF12229.8	PG binding 4	Putative peptidoglycan binding domain
	AU.2274	COG0130	J	TruB	Pseudouridine synthase	PF09142.11	TruB C	tRNA Pseudouridine synthase II C terminal
						PF16198.5	TruB C 2	tRNA pseudouridylate synthase B C-terminal domain
						PF01509.18	TruB N	TruB family pseudouridylate synthase (N terminal domain)
	AU.2275	COG0858	J	RbfA	Ribosome-binding factor A	PF02033.18	RBFA	Ribosome-binding factor A
	AU.2276	COG1041	J	COG1041	Predicted DNA modification methylase	PF01170.18	UPF0020	Putative RNA methylase family UPF0020
	AU.2277	COG0532	J	InfB	Translation initiation factor 2 (IF-2; GTPase)	PF11987.8	IF-2	Translation-initiation factor 2
						PF00009.27	GTP EFTU	Elongation factor Tu GTP binding domain
						PF04760.15	IF2 N	Translation initiation factor IF-2 N-terminal region
						PF03144.25	GTP EFTU D2	Elongation factor Tu domain 2
	AU.228	COG1670	JO	RimL	Acetyltransferases including N-acetylases of ribosomal proteins	PF13302.7	Acetyltransf 3	Acetyltransferase (GNAT) domain
	AU.2281	COG1362	E	LAP4	Aspartyl aminopeptidase	PF02127.15	Peptidase M18	Aminopeptidase I zinc metalloprotease (M18)
	AU.2282	COG1835	M	COG1835	Predicted acyltransferases	PF01757.22	Acyl transf 3	Acyltransferase family
	AU.2283	COG1004	M	Ugd	Predicted UDP-glucose 6-dehydrogenase	PF03721.14	UDPG MGDP dh N	UDP-glucose/GDP-mannose dehydrogenase family NAD binding domain
						PF00984.19	UDPG MGDP dh	UDP-glucose/GDP-mannose dehydrogenase family central domain
						PF03720.15	UDPG MGDP dh C	UDP-glucose/GDP-mannose dehydrogenase family UDP binding domain
	AU.2287	COG2327	M	WcaK	Polysaccharide pyruvyl transferase family protein	PF04230.13	PS pyruv trans	Polysaccharide pyruvyl transferase
	AU.2289	COG0463	M	WcaA	Glycosyltransferases involved in cell wall biogenesis	PF00535.26	Glycos transf 2	Glycosyl transferase family 2
	AU.229	COG2235	E	ArcA	Arginine deiminase	PF02274.17	Amidinotransf	Amidinotransferase
	AU.2291	COG0631	T	PTC1	Serine/threonine protein phosphatase	PF13672.6	PP2C 2	Protein phosphatase 2C
	AU.2292	COG1714	S	COG1714	Predicted membrane protein/domain	PF06271.12	RDD	RDD family
		COG1716	T	COG1716	FOG: FHA domain	PF00498.26	FHA	FHA domain
	AU.2293	COG1305	O	COG1305	Transglutaminase-like enzymes putative cysteine proteases	PF01841.19	Transglut core	Transglutaminase-like superfamily
	AU.2294	COG1721	S	COG1721	Uncharacterized conserved protein (some members contain a von Willebrand factor type A (vWA) domain)	PF01882.18	DUF58	Protein of unknown function DUF58
	AU.2295	COG0714	R	COG0714	MoxR-like ATPases	PF17863.1	AAA lid 2	AAA lid domain
						PF01078.21	Mg chelatase	Magnesium chelatase subunit ChlI
						PF07726.11	AAA 3	ATPase family associated with various cellular activities (AAA)
						PF07728.14	AAA 5	AAA domain (dynein-related subfamily)
	AU.2297	COG0142	H	IspA	Geranylgeranyl pyrophosphate synthase	PF00348.17	polyprenyl synt	Polyprenyl synthetase
	AU.2299	COG0799	J	COG0799	Uncharacterized homolog of plant Iojap protein	PF02410.15	RsfS	Ribosomal silencing factor during starvation
	AU.23	COG0515	T	SPS1	Serine/threonine protein kinase	PF00069.25	Pkinase	Protein kinase domain
	AU.230	COG0656	Q	ARA1	Aldo/keto reductases related to diketogulonate reductase	PF00248.21	Aldo ket red	Aldo/keto reductase family
	AU.2300	COG0406	G	phoE	Broad specificity phosphatase PhoE and related phosphatases	PF00300.22	His Phos 1	Histidine phosphatase superfamily (branch 1)
	AU.2301	COG2231	R	COG2231	Uncharacterized protein related to Endonuclease III	PF00730.25	HhH-GPD	HhH-GPD superfamily base excision DNA repair protein
						PF00633.23	HHH	Helix-hairpin-helix motif
	AU.2302	COG3842	E	PotA	ABC-type spermidine/putrescine transport systems ATPase components	PF00005.27	ABC tran	ABC transporter
						PF02463.19	SMC N	RecF/RecN/SMC N terminal domain
						PF08402.10	TOBE 2	TOBE domain
	AU.2303	COG4149	P	ModC	ABC-type molybdate transport system permease component	PF00528.22	BPD transp 1	Binding-protein-dependent transport system inner membrane component
	AU.2304	COG0725	P	ModA	ABC-type molybdate transport system periplasmic component	PF12849.7	PBP like 2	PBP superfamily domain
						PF12727.7	PBP like	PBP superfamily domain
						PF13531.6	SBP bac 11	Bacterial extracellular solute-binding protein
	AU.2305	COG3415	X	COG3415	Transposase and inactivated derivatives	PF13384.6	HTH 23	Homeodomain-like domain
		COG3585	H	MopI	Molybdopterin-binding protein	PF03459.17	TOBE	TOBE domain
						PF12728.7	HTH 17	Helix-turn-helix domain
	AU.2306	COG2855	S	COG2855	Predicted membrane protein	PF03601.14	Cons hypoth698	Conserved hypothetical protein 698
	AU.2307	COG0583	K	LysR	Transcriptional regulator	PF03466.20	LysR substrate	LysR substrate binding domain
						PF00126.27	HTH 1	Bacterial regulatory helix-turn-helix protein lysR family
	AU.2308	COG1917	R	COG1917	Uncharacterized conserved protein contains double-stranded beta-helix domain	PF07883.11	Cupin 2	Cupin domain
	AU.231	COG0846	O	SIR2	NAD-dependent protein deacetylases SIR2 family	PF02146.17	SIR2	Sir2 family
	AU.2311	COG1432	S	COG1432	Uncharacterized conserved protein	PF12872.7	OST-HTH	OST-HTH/LOTUS domain
						PF01936.18	NYN	NYN domain
	AU.2312	COG1587	H	HemD	Uroporphyrinogen-III synthase	PF02602.15	HEM4	Uroporphyrinogen-III synthase HemD
	AU.2314	COG3135	Q	BenE	Uncharacterized protein involved in benzoate metabolism	PF03594.13	BenE	Benzoate membrane transport protein
	AU.2318	COG0514	L	RecQ	Superfamily II DNA helicase	PF00570.23	HRDC	HRDC domain
	AU.2319	COG1216	G	COG1216	Predicted glycosyltransferases	PF00535.26	Glycos transf 2	Glycosyl transferase family 2
						PF13641.6	Glyco tranf 2 3	Glycosyltransferase like family 2
	AU.232	COG1045	E	CysE	Serine acetyltransferase	PF06426.14	SATase N	Serine acetyltransferase N-terminal
						PF14602.6	Hexapep 2	Hexapeptide repeat of succinyl-transferase
						PF00132.24	Hexapep	Bacterial transferase hexapeptide (six repeats)
	AU.2320	COG0463	M	WcaA	Glycosyltransferases involved in cell wall biogenesis	PF00535.26	Glycos transf 2	Glycosyl transferase family 2
	AU.2321	COG0562	M	Glf	UDP-galactopyranose mutase	PF03275.13	GLF	UDP-galactopyranose mutase
						PF13450.6	NAD binding 8	NAD(P)-binding Rossmann-like domain
	AU.2322	COG1216	G	COG1216	Predicted glycosyltransferases	PF13641.6	Glyco tranf 2 3	Glycosyltransferase like family 2
						PF17994.1	Glft2 N	Galactofuranosyltransferase 2 N-terminal
	AU.2323	COG1682	GM	TagG	ABC-type polysaccharide/polyol phosphate export systems permease component	PF01061.24	ABC2 membrane	ABC-2 type transporter
	AU.2324	COG1134	GM	TagH	ABC-type polysaccharide/polyol phosphate transport system ATPase component	PF02463.19	SMC N	RecF/RecN/SMC N terminal domain
						PF00005.27	ABC tran	ABC transporter
	AU.2326	COG1478	H	COG1478	GTP and metal dependent enzyme involved F420 coenzyme biosynthesis (catalyzes addition of two l-glutamates to F420 precursor)	PF01996.16	F420 ligase	F420-0:Gamma-glutamyl ligase
	AU.233	COG0031	E	CysK	Cysteine synthase	PF00291.25	PALP	Pyridoxal-phosphate dependent enzyme
	AU.2330	COG3824	O	COG3824	Predicted Zn-dependent protease	PF06262.11	Zincin 1	Zincin-like metallopeptidase
	AU.2332	COG4825	S	COG4825	Uncharacterized membrane-anchored protein conserved in bacteria	PF12555.8	TPPK C	Thiamine pyrophosphokinase C terminal
						PF04263.16	TPK catalytic	Thiamin pyrophosphokinase catalytic domain
	AU.2333	COG0497	L	RecN	ATPase involved in DNA repair	PF02463.19	SMC N	RecF/RecN/SMC N terminal domain
	AU.2334	COG0061	F	nadF	NAD kinase	PF01513.21	NAD kinase	ATP-NAD kinase
	AU.2335	COG1189	J	COG1189	Predicted rRNA methylase	PF01479.25	S4	S4 domain
						PF01728.19	FtsJ	FtsJ-like methyltransferase
	AU.2336	COG0647	F	NagD	Predicted sugar phosphatases of the HAD superfamily	PF13242.6	Hydrolase like	HAD-hyrolase-like
						PF13344.6	Hydrolase 6	Haloacid dehalogenase-like hydrolase
						PF00702.26	Hydrolase	haloacid dehalogenase-like hydrolase
	AU.2338	COG0491	R	GloB	Zn-dependent hydrolases including glyoxylases	PF00753.27	Lactamase B	Metallo-beta-lactamase superfamily
	AU.2339	COG0607	P	PspE	Rhodanese-related sulfurtransferase	PF00581.20	Rhodanese	Rhodanese-like domain
	AU.2340	COG0031	E	CysK	Cysteine synthase	PF00291.25	PALP	Pyridoxal-phosphate dependent enzyme
	AU.2342	COG3393	R	COG3393	Predicted acetyltransferase	PF08445.10	FR47	FR47-like protein
	AU.2345	COG0667	R	Tas	Predicted oxidoreductases (related to aryl-alcohol dehydrogenases)	PF00248.21	Aldo ket red	Aldo/keto reductase family
	AU.2349	COG1024	I	CaiD	Enoyl-CoA hydratase/carnithine racemase	PF02737.18	3HCDH N	3-hydroxyacyl-CoA dehydrogenase NAD binding domain
		COG1250	I	FadB	3-hydroxyacyl-CoA dehydrogenase	PF00725.22	3HCDH	3-hydroxyacyl-CoA dehydrogenase C-terminal domain
						PF00378.20	ECH 1	Enoyl-CoA hydratase/isomerase
	AU.235	COG0180	J	TrpS	Tryptophanyl-tRNA synthetase	PF00579.25	tRNA-synt 1b	tRNA synthetases class I (W and Y)
	AU.2351	COG1009	CP	NuoL	NADH:ubiquinone oxidoreductase subunit 5 (chain L)/Multisubunit Na+/H+ antiporter MnhA subunit	PF00361.20	Proton antipo M	Proton-conducting membrane transporter
	AU.2352	COG1008	C	NuoM	NADH:ubiquinone oxidoreductase subunit 4 (chain M)	PF00361.20	Proton antipo M	Proton-conducting membrane transporter
	AU.2353	COG1007	C	NuoN	NADH:ubiquinone oxidoreductase subunit 2 (chain N)	PF00361.20	Proton antipo M	Proton-conducting membrane transporter
	AU.2355	COG1309	K	AcrR	Transcriptional regulator	PF17938.1	TetR C 29	Tetracyclin repressor-like C-terminal domain
						PF00440.23	TetR N	Bacterial regulatory proteins tetR family
	AU.2356	COG2271	G	UhpC	Sugar phosphate permease	PF07690.16	MFS 1	Major Facilitator Superfamily
		COG2814	G	AraJ	Arabinose efflux permease	PF07690.16	MFS 1	Major Facilitator Superfamily
	AU.2357	COG2608	P	CopZ	Copper chaperone	PF00403.26	HMA	Heavy-metal-associated domain
	AU.2359	COG2217	P	ZntA	Cation transport ATPase	PF00403.26	HMA	Heavy-metal-associated domain
						PF00702.26	Hydrolase	haloacid dehalogenase-like hydrolase
						PF00122.20	E1-E2 ATPase	E1-E2 ATPase
	AU.236	COG1609	K	PurR	Transcriptional regulators	PF00532.21	Peripla BP 1	Periplasmic binding proteins and sugar binding domain of LacI family
						PF13377.6	Peripla BP 3	Periplasmic binding protein-like domain
						PF00356.21	LacI	Bacterial regulatory proteins lacI family
	AU.2362	COG2217	P	ZntA	Cation transport ATPase	PF08282.12	Hydrolase 3	haloacid dehalogenase-like hydrolase
						PF00122.20	E1-E2 ATPase	E1-E2 ATPase
						PF00702.26	Hydrolase	haloacid dehalogenase-like hydrolase
	AU.2363	COG1937	K	COG1937	Uncharacterized protein conserved in bacteria	PF02583.17	Trns repr metal	Metal-sensitive transcriptional repressor
	AU.2364	COG3485	Q	PcaH	Protocatechuate 3 4-dioxygenase beta subunit	PF00775.21	Dioxygenase C	Dioxygenase
	AU.2366	COG2376	G	DAK1	Dihydroxyacetone kinase	PF02733.17	Dak1	Dak1 domain
	AU.2367	COG2376	G	DAK1	Dihydroxyacetone kinase	PF02734.17	Dak2	DAK2 domain
	AU.237	COG2182	G	MalE	Maltose-binding periplasmic proteins/domains	PF13416.6	SBP bac 8	Bacterial extracellular solute-binding protein
	AU.2373	COG1846	K	MarR	Transcriptional regulators	PF01047.22	MarR	MarR family
						PF14394.6	DUF4423	Domain of unknown function (DUF4423)
	AU.2374	COG2409	S	COG2409	Predicted drug exporters of the RND superfamily	PF03176.15	MMPL	MMPL family
						PF00873.19	ACR tran	AcrB/AcrD/AcrF family
	AU.2375	COG2239	P	MgtE	Mg/Co/Ni transporter MgtE (contains CBS domain)	PF00571.28	CBS	CBS domain
						PF03448.17	MgtE N	MgtE intracellular N domain
						PF01769.16	MgtE	Divalent cation transporter
	AU.2376	COG1414	K	IclR	Transcriptional regulator	PF01614.18	IclR	Bacterial transcriptional regulator
						PF09339.10	HTH IclR	IclR helix-turn-helix domain
						PF12802.7	MarR 2	MarR family
	AU.2377	COG0524	G	RbsK	Sugar kinases ribokinase family	PF00294.24	PfkB	pfkB family carbohydrate kinase
	AU.2378	COG0800	G	Eda	2-keto-3-deoxy-6-phosphogluconate aldolase	PF01081.19	Aldolase	KDPG and KHG aldolase
	AU.2379	COG1063	ER	Tdh	Threonine dehydrogenase and related Zn-dependent dehydrogenases	PF00107.26	ADH zinc N	Zinc-binding dehydrogenase
						PF08240.12	ADH N	Alcohol dehydrogenase GroES-like domain
	AU.238	COG1175	G	UgpA	ABC-type sugar transport systems permease components	PF00528.22	BPD transp 1	Binding-protein-dependent transport system inner membrane component
						PF16296.5	TM PBP2 N	N-terminal of TM subunit in PBP-dependent ABC transporters
	AU.2380	COG0246	G	MtlD	Mannitol-1-phosphate/altronate dehydrogenases	PF08125.13	Mannitol dh C	Mannitol dehydrogenase C-terminal domain
						PF01232.23	Mannitol dh	Mannitol dehydrogenase Rossmann domain
	AU.2382	COG2814	G	AraJ	Arabinose efflux permease	PF07690.16	MFS 1	Major Facilitator Superfamily
	AU.2383	COG1846	K	MarR	Transcriptional regulators	PF01047.22	MarR	MarR family
						PF09339.10	HTH IclR	IclR helix-turn-helix domain
						PF13545.6	HTH Crp 2	Crp-like helix-turn-helix domain
						PF13412.6	HTH 24	Winged helix-turn-helix DNA-binding
						PF00392.21	GntR	Bacterial regulatory proteins gntR family
	AU.2386	COG0673	R	MviM	Predicted dehydrogenases and related proteins	PF02894.17	GFO IDH MocA C	Oxidoreductase family C-terminal alpha/beta domain
						PF01408.22	GFO IDH MocA	Oxidoreductase family NAD-binding Rossmann fold
	AU.2387	COG2985	R	COG2985	Predicted permease	PF06826.12	Asp-Al Ex	Predicted Permease Membrane Region
						PF02080.21	TrkA C	TrkA-C domain
						PF06826.12	Asp-Al Ex	Predicted Permease Membrane Region
	AU.2389	COG0673	R	MviM	Predicted dehydrogenases and related proteins	PF01408.22	GFO IDH MocA	Oxidoreductase family NAD-binding Rossmann fold
	AU.239	COG3833	G	MalG	ABC-type maltose transport systems permease component	PF00528.22	BPD transp 1	Binding-protein-dependent transport system inner membrane component
	AU.2390	COG3828	R	COG3828	Uncharacterized protein conserved in bacteria	PF06283.11	ThuA	Trehalose utilisation
	AU.2391	COG0673	R	MviM	Predicted dehydrogenases and related proteins	PF02894.17	GFO IDH MocA C	Oxidoreductase family C-terminal alpha/beta domain
						PF01408.22	GFO IDH MocA	Oxidoreductase family NAD-binding Rossmann fold
	AU.2392	COG0395	G	UgpE	ABC-type sugar transport system permease component	PF00528.22	BPD transp 1	Binding-protein-dependent transport system inner membrane component
	AU.2393	COG1175	G	UgpA	ABC-type sugar transport systems permease components	PF00528.22	BPD transp 1	Binding-protein-dependent transport system inner membrane component
	AU.2394	COG1653	G	UgpB	ABC-type sugar transport system periplasmic component	PF01547.25	SBP bac 1	Bacterial extracellular solute-binding protein
						PF13416.6	SBP bac 8	Bacterial extracellular solute-binding protein
	AU.2395	COG1609	K	PurR	Transcriptional regulators	PF13377.6	Peripla BP 3	Periplasmic binding protein-like domain
						PF00356.21	LacI	Bacterial regulatory proteins lacI family
						PF13560.6	HTH 31	Helix-turn-helix domain
	AU.2396	COG1940	KG	NagC	Transcriptional regulator/sugar kinase	PF12802.7	MarR 2	MarR family
						PF00480.20	ROK	ROK family
	AU.2397	COG2115	G	XylA	Xylose isomerase	PF01261.24	AP endonuc 2	Xylose isomerase-like TIM barrel
	AU.2398	COG1070	G	XylB	Sugar (pentulose and hexulose) kinases	PF00370.21	FGGY N	FGGY family of carbohydrate kinases N-terminal domain
						PF02782.16	FGGY C	FGGY family of carbohydrate kinases C-terminal domain
	AU.24	COG1680	V	AmpC	Beta-lactamase class C and other penicillin binding proteins	PF00144.24	Beta-lactamase	Beta-lactamase
	AU.240	COG0366	G	AmyA	Glycosidases	PF00128.24	Alpha-amylase	Alpha amylase catalytic domain
						PF11941.8	DUF3459	Domain of unknown function (DUF3459)
	AU.2400	COG1028	IQR	FabG	Dehydrogenases with different specificities (related to short-chain alcohol dehydrogenases)	PF13561.6	adh short C2	Enoyl-(Acyl carrier protein) reductase
	AU.2401	COG2141	HR	COG2141	Coenzyme F420-dependent N5 N10-methylene tetrahydromethanopterin reductase and related flavin-dependent oxidoreductases	PF00296.20	Bac luciferase	Luciferase-like monooxygenase
	AU.2403	COG0591	E	PutP	Na+/proline symporter	PF00474.17	SSF	Sodium:solute symporter family
	AU.2405	COG0673	R	MviM	Predicted dehydrogenases and related proteins	PF02894.17	GFO IDH MocA C	Oxidoreductase family C-terminal alpha/beta domain
						PF01408.22	GFO IDH MocA	Oxidoreductase family NAD-binding Rossmann fold
	AU.2407	COG4989	R	COG4989	Predicted oxidoreductase	PF00248.21	Aldo ket red	Aldo/keto reductase family
	AU.2409	COG1494	G	GlpX	Fructose-1 6-bisphosphatase/sedoheptulose 1 7-bisphosphatase and related proteins	PF03320.13	FBPase glpX	Bacterial fructose-1 6-bisphosphatase glpX-encoded
	AU.241	COG0366	G	AmyA	Glycosidases	PF00128.24	Alpha-amylase	Alpha amylase catalytic domain
	AU.2410	COG1051	F	COG1051	ADP-ribose pyrophosphatase	PF00293.28	NUDIX	NUDIX domain
		COG4111	S	COG4111	Uncharacterized conserved protein	PF00293.28	NUDIX	NUDIX domain
	AU.2411	COG2514	Q	COG2514	Predicted ring-cleavage extradiol dioxygenase	PF00903.25	Glyoxalase	Glyoxalase/Bleomycin resistance protein/Dioxygenase superfamily
	AU.2413	COG2761	O	FrnE	Predicted dithiol-disulfide isomerase involved in polyketide biosynthesis	PF01323.20	DSBA	DSBA-like thioredoxin domain
	AU.2415	COG1132	V	MdlB	ABC-type multidrug transport system ATPase and permease components	PF00664.23	ABC membrane	ABC transporter transmembrane region
						PF00005.27	ABC tran	ABC transporter
	AU.2416	COG1004	M	Ugd	Predicted UDP-glucose 6-dehydrogenase	PF03721.14	UDPG MGDP dh N	UDP-glucose/GDP-mannose dehydrogenase family NAD binding domain
	AU.2418	COG1511	S	COG1511	Predicted membrane protein	PF12698.7	ABC2 membrane 3	ABC-2 family transporter protein
						PF00769.19	ERM	Ezrin/radixin/moesin family
						PF06008.14	Laminin I	Laminin Domain I
	AU.2419	COG0008	J	GlnS	Glutamyl- and glutaminyl-tRNA synthetases	PF00749.21	tRNA-synt 1c	tRNA synthetases class I (E and Q) catalytic domain
	AU.242	COG3919	R	COG3919	Predicted ATP-grasp enzyme	PF02786.17	CPSase L D2	Carbamoyl-phosphate synthase L chain ATP binding domain
	AU.2420	COG1670	JO	RimL	Acetyltransferases including N-acetylases of ribosomal proteins	PF13302.7	Acetyltransf 3	Acetyltransferase (GNAT) domain
	AU.2422	COG0652	O	PpiB	Peptidyl-prolyl cis-trans isomerase (rotamase) - cyclophilin family	PF00160.21	Pro isomerase	Cyclophilin type peptidyl-prolyl cis-trans isomerase/CLD
	AU.2424	COG1814	P	COG1814	Uncharacterized membrane protein	PF01988.19	VIT1	VIT family
	AU.2425	COG0705	O	COG0705	Membrane associated serine protease	PF00643.24	zf-B box	B-box zinc finger
						PF08551.10	DUF1751	Eukaryotic integral membrane protein (DUF1751)
						PF01694.22	Rhomboid	Rhomboid family
	AU.2426	COG2039	O	Pcp	Pyrrolidone-carboxylate peptidase (N-terminal pyroglutamyl peptidase)	PF01470.17	Peptidase C15	Pyroglutamyl peptidase
	AU.2427	COG1670	JO	RimL	Acetyltransferases including N-acetylases of ribosomal proteins	PF13302.7	Acetyltransf 3	Acetyltransferase (GNAT) domain
	AU.243	COG3919	R	COG3919	Predicted ATP-grasp enzyme	PF15632.6	ATPgrasp Ter	ATP-grasp in the biosynthetic pathway with Ter operon
	AU.2430	COG1132	V	MdlB	ABC-type multidrug transport system ATPase and permease components	PF00005.27	ABC tran	ABC transporter
						PF00664.23	ABC membrane	ABC transporter transmembrane region
	AU.2431	COG1132	V	MdlB	ABC-type multidrug transport system ATPase and permease components	PF13191.6	AAA 16	AAA ATPase domain
						PF00664.23	ABC membrane	ABC transporter transmembrane region
						PF00005.27	ABC tran	ABC transporter
	AU.2433	COG0366	G	AmyA	Glycosidases	PF00128.24	Alpha-amylase	Alpha amylase catalytic domain
	AU.2434	COG1835	M	COG1835	Predicted acyltransferases	PF01757.22	Acyl transf 3	Acyltransferase family
	AU.2436	COG0745	TK	OmpR	Response regulators consisting of a CheY-like receiver domain and a winged-helix DNA-binding domain	PF00486.28	Trans reg C	Transcriptional regulatory protein C terminal
						PF00072.24	Response reg	Response regulator receiver domain
	AU.2437	COG0642	T	BaeS	Signal transduction histidine kinase	PF00512.25	HisKA	His Kinase A (phospho-acceptor) domain
						PF02518.26	HATPase c	Histidine kinase- DNA gyrase B- and HSP90-like ATPase
	AU.2438	COG2885	M	OmpA	Outer membrane protein and related peptidoglycan-associated (lipo)proteins	PF00691.20	OmpA	OmpA family
	AU.2439	COG0627	V	COG0627	Predicted esterase	PF00756.20	Esterase	Putative esterase
	AU.244	COG1881	R	COG1881	Phospholipid-binding protein	PF01161.20	PBP	Phosphatidylethanolamine-binding protein
	AU.2441	COG1680	V	AmpC	Beta-lactamase class C and other penicillin binding proteins	PF00144.24	Beta-lactamase	Beta-lactamase
	AU.2442	COG0640	K	ArsR	Predicted transcriptional regulators	PF12840.7	HTH 20	Helix-turn-helix domain
	AU.2443	COG2350	R	COG2350	Uncharacterized protein conserved in bacteria	PF03795.14	YCII	YCII-related domain
	AU.2445	COG0583	K	LysR	Transcriptional regulator	PF00126.27	HTH 1	Bacterial regulatory helix-turn-helix protein lysR family
						PF03466.20	LysR substrate	LysR substrate binding domain
	AU.2447	COG2141	HR	COG2141	Coenzyme F420-dependent N5 N10-methylene tetrahydromethanopterin reductase and related flavin-dependent oxidoreductases	PF00296.20	Bac luciferase	Luciferase-like monooxygenase
	AU.2448	COG2141	HR	COG2141	Coenzyme F420-dependent N5 N10-methylene tetrahydromethanopterin reductase and related flavin-dependent oxidoreductases	PF00296.20	Bac luciferase	Luciferase-like monooxygenase
	AU.2449	COG0834	ET	HisJ	ABC-type amino acid transport/signal transduction systems periplasmic component/domain	PF00497.20	SBP bac 3	Bacterial extracellular solute-binding proteins family 3
	AU.245	COG0438	M	RfaG	Glycosyltransferase	PF00534.20	Glycos transf 1	Glycosyl transferases group 1
						PF13579.6	Glyco trans 4 4	Glycosyl transferase 4-like domain
						PF13439.6	Glyco transf 4	Glycosyltransferase Family 4
	AU.2450	COG1126	E	GlnQ	ABC-type polar amino acid transport system ATPase component	PF00005.27	ABC tran	ABC transporter
						PF09818.9	ABC ATPase	Predicted ATPase of the ABC class
	AU.2451	COG0765	E	HisM	ABC-type amino acid transport system permease component	PF00528.22	BPD transp 1	Binding-protein-dependent transport system inner membrane component
	AU.2452	COG4529	R	COG4529	Uncharacterized protein conserved in bacteria	PF02826.19	2-Hacid dh C	D-isomer specific 2-hydroxyacid dehydrogenase NAD binding domain
		COG2085	R	COG2085	Predicted dinucleotide-binding enzymes	PF13454.6	NAD binding 9	FAD-NAD(P)-binding
	AU.2454	COG2423	E	COG2423	Predicted ornithine cyclodeaminase mu-crystallin homolog	PF02423.15	OCD Mu crystall	Ornithine cyclodeaminase/mu-crystallin family
	AU.2456	COG3860	S	COG3860	Uncharacterized protein conserved in bacteria	PF09860.9	DUF2087	Uncharacterized protein conserved in bacteria (DUF2087)
	AU.2457	COG1525	L	COG1525	Micrococcal nuclease (thermonuclease) homologs	PF00565.17	SNase	Staphylococcal nuclease homologue
	AU.2458	COG1961	L	PinR	Site-specific recombinases DNA invertase Pin homologs	PF13551.6	HTH 29	Winged helix-turn helix
						PF00239.21	Resolvase	Resolvase N terminal domain
						PF13936.6	HTH 38	Helix-turn-helix domain
	AU.246	COG0398	S	COG0398	Uncharacterized conserved protein	PF09335.11	SNARE assoc	SNARE associated Golgi protein
	AU.2460	COG4300	P	CadD	Predicted permease cadmium resistance protein	PF03596.13	Cad	Cadmium resistance transporter
	AU.2461	COG0667	R	Tas	Predicted oxidoreductases (related to aryl-alcohol dehydrogenases)	PF00248.21	Aldo ket red	Aldo/keto reductase family
	AU.2463	COG1215	N	COG1215	Glycosyltransferases probably involved in cell wall biogenesis	PF00535.26	Glycos transf 2	Glycosyl transferase family 2
						PF13506.6	Glyco transf 21	Glycosyl transferase family 21
	AU.2464	COG0121	R	COG0121	Predicted glutamine amidotransferase	PF13230.6	GATase 4	Glutamine amidotransferases class-II
	AU.2466	COG1680	V	AmpC	Beta-lactamase class C and other penicillin binding proteins	PF00144.24	Beta-lactamase	Beta-lactamase
	AU.2467	COG1253	R	TlyC	Hemolysins and related proteins containing CBS domains	PF01595.20	DUF21	Cyclin M transmembrane N-terminal domain
						PF03471.17	CorC HlyC	Transporter associated domain
						PF00571.28	CBS	CBS domain
	AU.2468	COG0028	EH	IlvB	Thiamine pyrophosphate-requiring enzymes	PF02775.21	TPP enzyme C	Thiamine pyrophosphate enzyme C-terminal TPP binding domain
						PF02776.18	TPP enzyme N	Thiamine pyrophosphate enzyme N-terminal TPP binding domain
						PF00205.22	TPP enzyme M	Thiamine pyrophosphate enzyme central domain
	AU.2469	COG3944	M	COG3944	Capsular polysaccharide biosynthesis protein	PF02706.15	Wzz	Chain length determinant protein
		COG0489	D	Mrp	ATPases involved in chromosome partitioning	PF10609.9	ParA	NUBPL iron-transfer P-loop NTPase
						PF01656.23	CbiA	CobQ/CobB/MinD/ParA nucleotide binding domain
	AU.247	COG0438	M	RfaG	Glycosyltransferase	PF13439.6	Glyco transf 4	Glycosyltransferase Family 4
						PF00534.20	Glycos transf 1	Glycosyl transferases group 1
	AU.2470	COG1216	G	COG1216	Predicted glycosyltransferases	PF13641.6	Glyco tranf 2 3	Glycosyltransferase like family 2
	AU.2471	COG4641	D	COG4641	Uncharacterized protein conserved in bacteria	PF12996.7	DUF3880	DUF based on E. rectale Gene description (DUF3880)
						PF13524.6	Glyco trans 1 2	Glycosyl transferases group 1
	AU.2473	COG1083	M	NeuA	CMP-N-acetylneuraminic acid synthetase	PF02348.19	CTP transf 3	Cytidylyltransferase
	AU.2474	COG0517	T	COG0517	FOG: CBS domain	PF00571.28	CBS	CBS domain
		COG2089	M	SpsE	Sialic acid synthase	PF08666.12	SAF	SAF domain
		COG1082	G	IolE	Sugar phosphate isomerases/epimerases	PF00571.28	CBS	CBS domain
						PF03102.14	NeuB	NeuB family
						PF01261.24	AP endonuc 2	Xylose isomerase-like TIM barrel
	AU.2475	COG4763	S	COG4763	Predicted membrane protein	PF01757.22	Acyl transf 3	Acyltransferase family
	AU.2476	COG0438	M	RfaG	Glycosyltransferase	PF13439.6	Glyco transf 4	Glycosyltransferase Family 4
						PF00534.20	Glycos transf 1	Glycosyl transferases group 1
	AU.2479	COG1216	G	COG1216	Predicted glycosyltransferases	PF13506.6	Glyco transf 21	Glycosyl transferase family 21
						PF10111.9	Glyco tranf 2 2	Glycosyltransferase like family 2
						PF00535.26	Glycos transf 2	Glycosyl transferase family 2
	AU.248	COG0789	K	SoxR	Predicted transcriptional regulators	PF00376.23	MerR	MerR family regulatory protein
						PF13411.6	MerR 1	MerR HTH family regulatory protein
	AU.2480	COG0438	M	RfaG	Glycosyltransferase	PF00534.20	Glycos transf 1	Glycosyl transferases group 1
						PF13439.6	Glyco transf 4	Glycosyltransferase Family 4
	AU.2481	COG1132	V	MdlB	ABC-type multidrug transport system ATPase and permease components	PF00664.23	ABC membrane	ABC transporter transmembrane region
						PF00005.27	ABC tran	ABC transporter
	AU.2485	COG0463	M	WcaA	Glycosyltransferases involved in cell wall biogenesis	PF00535.26	Glycos transf 2	Glycosyl transferase family 2
						PF10111.9	Glyco tranf 2 2	Glycosyltransferase like family 2
	AU.2486	COG0110	R	WbbJ	Acetyltransferase (isoleucine patch superfamily)	PF00132.24	Hexapep	Bacterial transferase hexapeptide (six repeats)
	AU.2487	COG1216	G	COG1216	Predicted glycosyltransferases	PF13641.6	Glyco tranf 2 3	Glycosyltransferase like family 2
						PF00535.26	Glycos transf 2	Glycosyl transferase family 2
	AU.2488	COG2148	M	WcaJ	Sugar transferases involved in lipopolysaccharide synthesis	PF02397.16	Bac transf	Bacterial sugar transferase
						PF13727.6	CoA binding 3	CoA-binding domain
	AU.249	COG0484	O	DnaJ	DnaJ-class molecular chaperone with C-terminal Zn finger domain	PF01556.18	DnaJ C	DnaJ C terminal domain
						PF00226.31	DnaJ	DnaJ domain
	AU.2490	COG1482	G	ManA	Phosphomannose isomerase	PF07883.11	Cupin 2	Cupin domain
						PF01238.21	PMI typeI	Phosphomannose isomerase type I
	AU.2493	COG0394	T	Wzb	Protein-tyrosine-phosphatase	PF01451.21	LMWPc	Low molecular weight phosphotyrosine protein phosphatase
	AU.2498	COG1012	C	PutA	NAD-dependent aldehyde dehydrogenases	PF00171.22	Aldedh	Aldehyde dehydrogenase family
	AU.250	COG0443	O	DnaK	Molecular chaperone	PF00012.20	HSP70	Hsp70 protein
	AU.2502	COG0189	HJ	RimK	Glutathione synthase/Ribosomal protein S6 modification enzyme (glutaminyl transferase)	PF15632.6	ATPgrasp Ter	ATP-grasp in the biosynthetic pathway with Ter operon
		COG2232	R	COG2232	Predicted ATP-dependent carboligase related to biotin carboxylase
	AU.2504	COG2226	H	UbiE	Methylase involved in ubiquinone/menaquinone biosynthesis	PF01209.18	Ubie methyltran	ubiE/COQ5 methyltransferase family
	AU.2505	COG1932	HE	SerC	Phosphoserine aminotransferase	PF00266.19	Aminotran 5	Aminotransferase class-V
	AU.2506	COG1846	K	MarR	Transcriptional regulators	PF01047.22	MarR	MarR family
						PF12802.7	MarR 2	MarR family
	AU.2507	COG2252	F	COG2252	Xanthine/uracil/vitamin C permease	PF00860.20	Xan ur permease	Permease family
	AU.2508	COG0363	G	NagB	6-phosphogluconolactonase/Glucosamine-6-phosphate isomerase/deaminase	PF01182.20	Glucosamine iso	Glucosamine-6-phosphate isomerases/6-phosphogluconolactonase
	AU.2509	COG1252	C	Ndh	NADH dehydrogenase FAD-containing subunit	PF07992.14	Pyr redox 2	Pyridine nucleotide-disulphide oxidoreductase
	AU.251	COG3004	CP	NhaA	Na+/H+ antiporter	PF13462.6	Thioredoxin 4	Thioredoxin
		COG1651	O	DsbG	Protein-disulfide isomerase	PF06965.12	Na H antiport 1	Na+/H+ antiporter 1
	AU.2510	COG0248	FTP	GppA	Exopolyphosphatase	PF02541.16	Ppx-GppA	Ppx/GppA phosphatase family
	AU.2511	COG1507	S	COG1507	Uncharacterized conserved protein	PF04417.12	DUF501	Protein of unknown function (DUF501)
	AU.2512	COG2919	D	COG2919	Septum formation initiator	PF04977.15	DivIC	Septum formation initiator
	AU.2513	COG0791	M	Spr	Cell wall-associated hydrolases (invasion-associated proteins)	PF00877.19	NLPC P60	NlpC/P60 family
		COG3409	M	COG3409	Putative peptidoglycan-binding domain-containing protein	PF01471.18	PG binding 1	Putative peptidoglycan binding domain
	AU.2517	COG0526	O	TrxA	Thiol-disulfide isomerase and thioredoxins	PF08534.10	Redoxin	Redoxin
	AU.2518	COG0785	CO	CcdA	Cytochrome c biogenesis protein	PF02683.15	DsbD	Cytochrome C biogenesis protein transmembrane region
	AU.2519	COG0642	T	BaeS	Signal transduction histidine kinase	PF00672.25	HAMP	HAMP domain
						PF02518.26	HATPase c	Histidine kinase- DNA gyrase B- and HSP90-like ATPase
						PF00512.25	HisKA	His Kinase A (phospho-acceptor) domain
	AU.252	COG2197	TK	CitB	Response regulator containing a CheY-like receiver domain and an HTH DNA-binding domain	PF00196.19	GerE	Bacterial regulatory proteins luxR family
	AU.2520	COG0745	TK	OmpR	Response regulators consisting of a CheY-like receiver domain and a winged-helix DNA-binding domain	PF00072.24	Response reg	Response regulator receiver domain
						PF00486.28	Trans reg C	Transcriptional regulatory protein C terminal
	AU.2522	COG2132	DPM	SufI	Putative multicopper oxidases	PF07732.15	Cu-oxidase 3	Multicopper oxidase
	AU.2523	COG0642	T	BaeS	Signal transduction histidine kinase	PF00672.25	HAMP	HAMP domain
						PF02518.26	HATPase c	Histidine kinase- DNA gyrase B- and HSP90-like ATPase
						PF00512.25	HisKA	His Kinase A (phospho-acceptor) domain
	AU.2524	COG0745	TK	OmpR	Response regulators consisting of a CheY-like receiver domain and a winged-helix DNA-binding domain	PF00072.24	Response reg	Response regulator receiver domain
						PF00486.28	Trans reg C	Transcriptional regulatory protein C terminal
	AU.2526	COG1132	V	MdlB	ABC-type multidrug transport system ATPase and permease components	PF00664.23	ABC membrane	ABC transporter transmembrane region
	AU.253	COG0794	GM	GutQ	Predicted sugar phosphate isomerase involved in capsule formation	PF13580.6	SIS 2	SIS domain
						PF01380.22	SIS	SIS domain
	AU.2530	COG1057	H	NadD	Nicotinic acid mononucleotide adenylyltransferase	PF01467.26	CTP transf like	Cytidylyltransferase-like
	AU.2532	COG0014	E	ProA	Gamma-glutamyl phosphate reductase	PF00171.22	Aldedh	Aldehyde dehydrogenase family
	AU.2533	COG0263	E	ProB	Glutamate 5-kinase	PF00696.28	AA kinase	Amino acid kinase family
						PF01472.20	PUA	PUA domain
	AU.2534	COG0536	DL	Obg	Predicted GTPase	PF01926.23	MMR HSR1	50S ribosome-binding GTPase
						PF09269.11	DUF1967	Domain of unknown function (DUF1967)
						PF01018.22	GTP1 OBG	GTP1/OBG
	AU.2535	COG0211	J	RpmA	Ribosomal protein L27	PF01016.19	Ribosomal L27	Ribosomal L27 protein
	AU.2536	COG0261	J	RplU	Ribosomal protein L21	PF00829.21	Ribosomal L21p	Ribosomal prokaryotic L21 protein
	AU.2537	COG1530	J	CafA	Ribonucleases G and E	PF10150.9	RNase E G	Ribonuclease E/G family
	AU.2538	COG1609	K	PurR	Transcriptional regulators	PF00356.21	LacI	Bacterial regulatory proteins lacI family
						PF00532.21	Peripla BP 1	Periplasmic binding proteins and sugar binding domain of LacI family
						PF13377.6	Peripla BP 3	Periplasmic binding protein-like domain
	AU.2539	COG1528	P	Ftn	Ferritin-like protein	PF00210.24	Ferritin	Ferritin-like domain
	AU.254	COG0269	G	SgbH	3-hexulose-6-phosphate synthase and related proteins	PF00215.24	OMPdecase	Orotidine 5'-phosphate decarboxylase / HUMPS family
	AU.2541	COG2141	HR	COG2141	Coenzyme F420-dependent N5 N10-methylene tetrahydromethanopterin reductase and related flavin-dependent oxidoreductases	PF00296.20	Bac luciferase	Luciferase-like monooxygenase
	AU.2542	COG0708	L	XthA	Exonuclease III	PF03372.23	Exo endo phos	Endonuclease/Exonuclease/phosphatase family
	AU.2544	COG1984	E	DUR1	Allophanate hydrolase subunit 2	PF02626.15	CT A B	Carboxyltransferase domain subdomain A and B
	AU.2545	COG2816	F	NPY1	NTP pyrophosphohydrolases containing a Zn-finger probably nucleic-acid-binding	PF00293.28	NUDIX	NUDIX domain
		COG1051	F	COG1051	ADP-ribose pyrophosphatase
	AU.2546	COG0477	GEPR	ProP	Permeases of the major facilitator superfamily	PF00083.24	Sugar tr	Sugar (and other) transporter
	AU.2547	COG0698	G	RpiB	Ribose 5-phosphate isomerase RpiB	PF02502.18	LacAB rpiB	Ribose/Galactose Isomerase
	AU.2548	COG2376	G	DAK1	Dihydroxyacetone kinase	PF02733.17	Dak1	Dak1 domain
						PF02734.17	Dak2	DAK2 domain
	AU.255	COG1063	ER	Tdh	Threonine dehydrogenase and related Zn-dependent dehydrogenases	PF08240.12	ADH N	Alcohol dehydrogenase GroES-like domain
						PF00107.26	ADH zinc N	Zinc-binding dehydrogenase
	AU.2550	COG0195	K	NusA	Transcription elongation factor	PF13184.6	KH 5	NusA-like KH domain
						PF08529.11	NusA N	NusA N-terminal domain
	AU.2551	COG0779	J	COG0779	Uncharacterized protein conserved in bacteria	PF02576.17	DUF150	RimP N-terminal domain
						PF17384.2	DUF150 C	RimP C-terminal SH3 domain
	AU.2553	COG0442	J	ProS	Prolyl-tRNA synthetase	PF00587.25	tRNA-synt 2b	tRNA synthetase class II core domain (G H P S and T)
						PF03129.20	HGTP anticodon	Anticodon binding domain
	AU.2558	COG1028	IQR	FabG	Dehydrogenases with different specificities (related to short-chain alcohol dehydrogenases)	PF13561.6	adh short C2	Enoyl-(Acyl carrier protein) reductase
	AU.2559	COG0524	G	RbsK	Sugar kinases ribokinase family	PF00294.24	PfkB	pfkB family carbohydrate kinase
	AU.256	COG0178	L	UvrA	Excinuclease ATPase subunit	PF17755.1	UvrA DNA-bind	UvrA DNA-binding domain
						PF00684.19	DnaJ CXXCXGXG	DnaJ central domain
						PF00005.27	ABC tran	ABC transporter
[truncated: 1,716 more rows]

## Sheet: Idiomarina abyssalis
Table S10. Functional genome profiling of Idiomarina abyssalis PhyBa_CO2_1 genome according to COG and Pfam annotations.
Genome	CDS	COG acession	COG-class	COG name	COG Description	Pfam acession	Pfam name	Pfam Description
Idiomarina abyssalis PhyBa_CO2_1	ExT.1	COG2911	U	COG2911	Uncharacterized protein conserved in bacteria	PF04357.13	TamB	TamB inner membrane protein subunit of TAM complex
	ExT.10	COG0084	N	TatD	Mg-dependent DNase	PF01026.21	TatD_DNase	TatD related DNase
	ExT.100	COG1309	K	AcrR	Transcriptional regulator	PF13977.6	TetR_C_6	BetI-type transcriptional repressor C-terminal
						PF00440.23	TetR_N	Bacterial regulatory proteins tetR family
	ExT.1000	COG3064	M	TolA	Membrane protein involved in colicin uptake	PF06519.11	TolA	TolA C-terminal
	ExT.1001	COG0848	U	ExbD	Biopolymer transport protein	PF02472.16	ExbD	Biopolymer transport protein ExbD/TolR
	ExT.1002	COG0811	U	TolQ	Biopolymer transport proteins	PF01618.16	MotA_ExbB	MotA/TolQ/ExbB proton channel family
	ExT.1003	COG0824	I	FcbC	Predicted thioesterase	PF03061.22	4HBT	Thioesterase superfamily
	ExT.1004	COG2255	L	RuvB	Holliday junction resolvasome helicase subunit	PF05496.12	RuvB_N	Holliday junction DNA helicase RuvB P-loop domain
						PF05491.13	RuvB_C	RuvB C-terminal winged helix domain
						PF17864.1	AAA_lid_4	RuvB AAA lid domain
	ExT.1005	COG0632	L	RuvA	Holliday junction resolvasome DNA-binding subunit	PF01330.21	RuvA_N	RuvA N terminal domain
						PF07499.13	RuvA_C	RuvA C-terminal domain
						PF14520.6	HHH_5	Helix-hairpin-helix domain
	ExT.1006	COG0817	L	RuvC	Holliday junction resolvasome endonuclease subunit	PF02075.17	RuvC	Crossover junction endodeoxyribonuclease RuvC
	ExT.1007	COG0217	KJ	COG0217	Uncharacterized conserved protein	PF01709.20	Transcrip_reg	Transcriptional regulator
	ExT.1008	COG0173	J	AspS	Aspartyl-tRNA synthetase	PF01336.25	tRNA_anti-codon	OB-fold nucleic acid binding domain
						PF00152.20	tRNA-synt_2	tRNA synthetases class II (D K and N)
	ExT.1009	COG2199	T	COG2199	c-di-GMP synthetase (diguanylate cyclase GGDEF domain)	PF00990.21	GGDEF	Diguanylate cyclase GGDEF domain
		COG0834	ET	HisJ	ABC-type amino acid transport/signal transduction systems periplasmic component/domain	PF00497.20	SBP_bac_3	Bacterial extracellular solute-binding proteins family 3
	ExT.101	COG1012	C	PutA	NAD-dependent aldehyde dehydrogenases	PF00171.22	Aldedh	Aldehyde dehydrogenase family
	ExT.1010	COG4106	C	Tam	Trans-aconitate methyltransferase	PF13649.6	Methyltransf_25	Methyltransferase domain
	ExT.1011	COG2227	H	UbiG	2-polyprenyl-3-methyl-5-hydroxy-6-metoxy-1 4-benzoquinol methylase	PF08003.11	Methyltransf_9	Protein of unknown function (DUF1698)
	ExT.1012	COG0583	K	LysR	Transcriptional regulator	PF03466.20	LysR_substrate	LysR substrate binding domain
						PF00126.27	HTH_1	Bacterial regulatory helix-turn-helix protein lysR family
	ExT.1013	COG1210	M	GalU	UDP-glucose pyrophosphorylase	PF00483.23	NTP_transferase	Nucleotidyl transferase
	ExT.1015	COG0784	T	CheY	FOG: CheY-like receiver	PF00072.24	Response_reg	Response regulator receiver domain
	ExT.1016	COG2853	M	VacJ	Surface lipoprotein	PF04333.13	MlaA	MlaA lipoprotein
	ExT.1017	COG4235	CO	COG4235	Cytochrome c biogenesis factor	PF06305.11	LapA_dom	Lipopolysaccharide assembly protein A domain
						PF13431.6	TPR_17	Tetratricopeptide repeat
						PF14559.6	TPR_19	Tetratricopeptide repeat
	ExT.1018	COG3088	CO	CcmH	Uncharacterized protein involved in biosynthesis of c-type cytochromes	PF03918.14	CcmH	Cytochrome C biogenesis protein
	ExT.1019	COG0526	O	TrxA	Thiol-disulfide isomerase and thioredoxins	PF08534.10	Redoxin	Redoxin
	ExT.102	COG2303	IR	BetA	Choline dehydrogenase and related flavoproteins	PF00732.19	GMC_oxred_N	GMC oxidoreductase
						PF05199.13	GMC_oxred_C	GMC oxidoreductase
	ExT.1020	COG1138	CO	CcmF	Cytochrome c biogenesis factor	PF16327.5	CcmF_C	Cytochrome c-type biogenesis protein CcmF C-terminal
						PF01578.20	Cytochrom_C_asm	Cytochrome C assembly protein
	ExT.1021	COG2332	CO	CcmE	Cytochrome c-type biogenesis protein CcmE	PF03100.15	CcmE	CcmE
	ExT.1022	COG3114	U	CcmD	Heme exporter protein D	PF04995.14	CcmD	Heme exporter protein D (CcmD)
	ExT.1023	COG0755	O	CcmC	ABC-type transport system involved in cytochrome c biogenesis permease component	PF01578.20	Cytochrom_C_asm	Cytochrome C assembly protein
	ExT.1024	COG2386	O	CcmB	ABC-type transport system involved in cytochrome c biogenesis permease component	PF03379.13	CcmB	CcmB protein
	ExT.1025	COG4133	O	CcmA	ABC-type transport system involved in cytochrome c biogenesis ATPase component	PF13304.6	AAA_21	AAA domain putative AbiEii toxin Type IV TA system
						PF00005.27	ABC_tran	ABC transporter
	ExT.1027	COG2257	U	COG2257	Uncharacterized homolog of the cytoplasmic domain of flagellar protein FhlB	PF01312.19	Bac_export_2	FlhB HrpN YscU SpaS Family
	ExT.1029	COG0835	NT	CheW	Chemotaxis signal transduction protein	PF01584.19	CheW	CheW-like domain
	ExT.103	COG1292	M	BetT	Choline-glycine betaine transporter	PF02028.17	BCCT	BCCT betaine/carnitine/choline family transporter
	ExT.1031	COG1192	N	Soj	ATPases involved in chromosome partitioning	PF13614.6	AAA_31	AAA domain
	ExT.1032	COG2201	NT	CheB	Chemotaxis response regulator containing a CheY-like receiver domain and a methylesterase domain	PF01339.17	CheB_methylest	CheB methylesterase
	ExT.1033	COG0643	NT	CheA	Chemotaxis protein histidine kinase and related kinases	PF01584.19	CheW	CheW-like domain
						PF02518.26	HATPase_c	Histidine kinase- DNA gyrase B- and HSP90-like ATPase
						PF01627.23	Hpt	Hpt domain
						PF02895.14	H-kinase_dim	Signal transducing histidine kinase homodimeric domain
	ExT.1034	COG3143	NT	CheZ	Chemotaxis protein	PF04344.13	CheZ	Chemotaxis phosphatase CheZ
	ExT.1035	COG0784	T	CheY	FOG: CheY-like receiver	PF00072.24	Response_reg	Response regulator receiver domain
	ExT.1036	COG1191	K	FliA	DNA-directed RNA polymerase specialized sigma subunit	PF04542.14	Sigma70_r2	Sigma-70 region 2
						PF04539.16	Sigma70_r3	Sigma-70 region 3
						PF04545.16	Sigma70_r4	Sigma-70 region 4
	ExT.1037	COG0455	DN	flhG	Antiactivator of flagellar biosynthesis FleN an ATPase	PF06564.12	CBP_BcsQ	Cellulose biosynthesis protein BcsQ
						PF13614.6	AAA_31	AAA domain
	ExT.1038	COG1419	N	FlhF	Flagellar GTP-binding protein	PF00448.22	SRP54	SRP54-type protein GTPase domain
						PF13401.6	AAA_22	AAA domain
						PF00005.27	ABC_tran	ABC transporter
						PF13191.6	AAA_16	AAA ATPase domain
						PF13604.6	AAA_30	AAA domain
	ExT.1039	COG1298	N	FlhA	Flagellar biosynthesis pathway component FlhA	PF00771.20	FHIPEP	FHIPEP family
	ExT.104	COG0427	C	ACH1	Acetyl-CoA hydrolase	PF02550.15	AcetylCoA_hydro	Acetyl-CoA hydrolase/transferase N-terminal domain
						PF13336.6	AcetylCoA_hyd_C	Acetyl-CoA hydrolase/transferase C-terminal domain
	ExT.1041	COG4795	U	PulJ	Type II secretory pathway component PulJ	PF07963.12	N_methyl	Prokaryotic N-terminal methylation motif
	ExT.1043	COG2165	NUW	PulG	Type II secretory pathway pseudopilin PulG	PF07963.12	N_methyl	Prokaryotic N-terminal methylation motif
	ExT.1044	COG0761	I	lytB	4-Hydroxy-3-methylbut-2-enyl diphosphate reductase IspH	PF02401.18	LYTB	LytB protein
	ExT.1045	COG1047	O	SlpA	FKBP-type peptidyl-prolyl cis-trans isomerases 2	PF00254.28	FKBP_C	FKBP-type peptidyl-prolyl cis-trans isomerase
	ExT.1046	COG0597	MU	LspA	Lipoprotein signal peptidase	PF01252.18	Peptidase_A8	Signal peptidase (SPase) II
	ExT.1047	COG0060	J	IleS	Isoleucyl-tRNA synthetase	PF00133.22	tRNA-synt_1	tRNA synthetases class I (I L M and V)
						PF08264.13	Anticodon_1	Anticodon-binding domain of tRNA
						PF06827.14	zf-FPG_IleRS	Zinc finger found in FPG and IleRS
	ExT.1048	COG0196	H	RibF	FAD synthase	PF06574.12	FAD_syn	FAD synthetase
						PF01687.17	Flavokinase	Riboflavin kinase
	ExT.1049	COG0728	M	MviN	Uncharacterized membrane protein putative virulence factor	PF03023.14	MurJ	Lipid II flippase MurJ
	ExT.105	COG0840	NT	Tar	Methyl-accepting chemotaxis protein	PF00015.21	MCPsignal	Methyl-accepting chemotaxis protein (MCP) signalling domain
						PF06103.11	DUF948	Bacterial protein of unknown function (DUF948)
	ExT.1050	COG0268	J	RpsT	Ribosomal protein S20	PF01649.18	Ribosomal_S20p	Ribosomal protein S20
	ExT.1051	COG1086	MO	COG1086	Predicted nucleoside-diphosphate sugar epimerases	PF02719.15	Polysacc_synt_2	Polysaccharide biosynthesis protein
	ExT.1052	COG0399	M	WecE	Predicted pyridoxal phosphate-dependent enzyme apparently involved in regulation of cell wall biogenesis	PF01041.17	DegT_DnrJ_EryC1	DegT/DnrJ/EryC1/StrS aminotransferase family
	ExT.1053	COG0381	M	WecB	UDP-N-acetylglucosamine 2-epimerase	PF02350.19	Epimerase_2	UDP-N-acetylglucosamine 2-epimerase
	ExT.1054	COG2089	M	SpsE	Sialic acid synthase	PF08666.12	SAF	SAF domain
						PF03102.14	NeuB	NeuB family
	ExT.1055	COG2171	E	DapD	Tetrahydrodipicolinate N-succinyltransferase	PF17836.1	PglD_N	PglD N-terminal domain
						PF00132.24	Hexapep	Bacterial transferase hexapeptide (six repeats)
	ExT.1056	COG0517	T	COG0517	FOG: CBS domain	PF00571.28	CBS	CBS domain
		COG1208	JM	GCD1	Nucleoside-diphosphate-sugar pyrophosphorylase involved in lipopolysaccharide biosynthesis/translation initiation factor 2B gamma/epsilon subunits (eIF-2Bgamma/eIF-2Bepsilon)	PF00483.23	NTP_transferase	Nucleotidyl transferase
	ExT.1057	COG0673	R	MviM	Predicted dehydrogenases and related proteins	PF01408.22	GFO_IDH_MocA	Oxidoreductase family NAD-binding Rossmann fold
						PF02894.17	GFO_IDH_MocA_C	Oxidoreductase family C-terminal alpha/beta domain
	ExT.1058	COG1083	M	NeuA	CMP-N-acetylneuraminic acid synthetase	PF02348.19	CTP_transf_3	Cytidylyltransferase
	ExT.1059	COG1028	IQR	FabG	Dehydrogenases with different specificities (related to short-chain alcohol dehydrogenases)	PF13561.6	adh_short_C2	Enoyl-(Acyl carrier protein) reductase
	ExT.106	COG0627	V	COG0627	Predicted esterase	PF00756.20	Esterase	Putative esterase
	ExT.1060	COG2604	S	COG2604	Uncharacterized protein conserved in bacteria	PF01973.18	MAF_flag10	Protein of unknown function DUF115
	ExT.1062	COG1516	NU	FliS	Flagellin-specific chaperone FliS	PF02561.14	FliS	Flagellar protein FliS
	ExT.1063	COG1345	N	FliD	Flagellar capping protein	PF02465.18	FliD_N	Flagellar hook-associated protein 2 N-terminus
						PF07195.12	FliD_C	Flagellar hook-associated protein 2 C-terminus
						PF07196.13	Flagellin_IN	Flagellin hook IN motif
	ExT.1064	COG1334	R	FlaG	Uncharacterized flagellar protein FlaG	PF03646.15	FlaG	FlaG protein
	ExT.1065	COG1344	N	FlgL	Flagellin and related hook-associated proteins	PF00669.20	Flagellin_N	Bacterial flagellin N-terminal helical region
						PF00700.21	Flagellin_C	Bacterial flagellin C-terminal helical region
	ExT.1066	COG1344	N	FlgL	Flagellin and related hook-associated proteins	PF00669.20	Flagellin_N	Bacterial flagellin N-terminal helical region
						PF00700.21	Flagellin_C	Bacterial flagellin C-terminal helical region
	ExT.1067	COG1256	N	FlgK	Flagellar hook-associated protein	PF06429.13	Flg_bbr_C	Flagellar basal body rod FlgEFG protein C-terminal
	ExT.1068	COG3951	N	COG3951	Rod binding protein	PF10135.9	Rod-binding	Rod binding protein
		COG1705	MN	FlgJ	Muramidase (flagellum-specific)	PF01832.20	Glucosaminidase	Mannosyl-glycoprotein endo-beta-N-acetylglucosaminidase
	ExT.1069	COG1706	N	FlgI	Flagellar basal-body P-ring protein	PF02119.16	FlgI	Flagellar P-ring protein
	ExT.107	COG1062	R	AdhC	Zn-dependent alcohol dehydrogenases class III	PF08240.12	ADH_N	Alcohol dehydrogenase GroES-like domain
						PF00107.26	ADH_zinc_N	Zinc-binding dehydrogenase
	ExT.1070	COG2063	N	FlgH	Flagellar basal body L-ring protein	PF02107.16	FlgH	Flagellar L-ring protein
	ExT.1071	COG4786	N	FlgG	Flagellar basal body rod protein	PF00460.20	Flg_bb_rod	Flagella basal body rod protein
						PF06429.13	Flg_bbr_C	Flagellar basal body rod FlgEFG protein C-terminal
	ExT.1072	COG4787	N	FlgF	Flagellar basal body rod protein	PF06429.13	Flg_bbr_C	Flagellar basal body rod FlgEFG protein C-terminal
	ExT.1073	COG1749	N	FlgE	Flagellar hook protein FlgE	PF00460.20	Flg_bb_rod	Flagella basal body rod protein
						PF06429.13	Flg_bbr_C	Flagellar basal body rod FlgEFG protein C-terminal
						PF07559.14	FlaE	Flagellar basal body protein FlaE
	ExT.1074	COG1843	N	FlgD	Flagellar hook capping protein	PF13860.6	FlgD_ig	FlgD Ig-like domain
						PF03963.14	FlgD	Flagellar hook capping protein - N-terminal region
	ExT.1075	COG1558	N	FlgC	Flagellar basal body rod protein	PF06429.13	Flg_bbr_C	Flagellar basal body rod FlgEFG protein C-terminal
						PF00460.20	Flg_bb_rod	Flagella basal body rod protein
	ExT.1076	COG1815	N	FlgB	Flagellar basal body protein	PF00460.20	Flg_bb_rod	Flagella basal body rod protein
	ExT.1077	COG1352	NT	CheR	Methylase of chemotaxis methyl-accepting proteins	PF01739.18	CheR	CheR methyltransferase SAM binding domain
						PF03705.15	CheR_N	CheR methyltransferase all-alpha domain
	ExT.1078	COG0835	NT	CheW	Chemotaxis signal transduction protein	PF01584.19	CheW	CheW-like domain
		COG0784	T	CheY	FOG: CheY-like receiver	PF00072.24	Response_reg	Response regulator receiver domain
	ExT.1079	COG1261	N	FlgA	Flagellar basal body P-ring biosynthesis protein	PF13144.6	ChapFlgA	Chaperone for flagella basal body P-ring formation
						PF17656.1	ChapFlgA_N	FlgA N-terminal domain
	ExT.108	COG0583	K	LysR	Transcriptional regulator	PF00126.27	HTH_1	Bacterial regulatory helix-turn-helix protein lysR family
						PF03466.20	LysR_substrate	LysR substrate binding domain
	ExT.1080	COG2747	KN	FlgM	Negative regulator of flagellin synthesis (anti-sigma28 factor)	PF04316.13	FlgM	Anti-sigma-28 factor FlgM
	ExT.1082	COG3018	S	COG3018	Uncharacterized protein conserved in bacteria	PF02169.16	LPP20	LPP20 lipoprotein
	ExT.1085	COG4251	T	COG4251	Bacteriophytochrome (light-regulated signal transduction histidine kinase)	PF00512.25	HisKA	His Kinase A (phospho-acceptor) domain
		COG2202	T	AtoS	FOG: PAS/PAC domain	PF08448.10	PAS_4	PAS fold
						PF13426.7	PAS_9	PAS domain
						PF02518.26	HATPase_c	Histidine kinase- DNA gyrase B- and HSP90-like ATPase
	ExT.1086	COG4191	T	COG4191	Signal transduction histidine kinase regulating C4-dicarboxylate transport system	PF00512.25	HisKA	His Kinase A (phospho-acceptor) domain
						PF00989.25	PAS	PAS fold
						PF02518.26	HATPase_c	Histidine kinase- DNA gyrase B- and HSP90-like ATPase
	ExT.1087	COG0596	HR	MhpC	Predicted hydrolases or acyltransferases (alpha/beta hydrolase superfamily)	PF00561.20	Abhydrolase_1	alpha/beta hydrolase fold
	ExT.1088	COG3000	I	ERG3	Sterol desaturase	PF04116.13	FA_hydroxylase	Fatty acid hydroxylase superfamily
	ExT.1089	COG0558	I	PgsA	Phosphatidylglycerophosphate synthase	PF01066.21	CDP-OH_P_transf	CDP-alcohol phosphatidyltransferase
	ExT.1090	COG4136	R	COG4136	ABC-type uncharacterized transport system ATPase component	PF00005.27	ABC_tran	ABC transporter
	ExT.1091	COG4135	R	COG4135	ABC-type uncharacterized transport system permease component	PF00528.22	BPD_transp_1	Binding-protein-dependent transport system inner membrane component
	ExT.1092	COG4134	R	COG4134	ABC-type uncharacterized transport system periplasmic component	PF13416.6	SBP_bac_8	Bacterial extracellular solute-binding protein
	ExT.1093	COG0398	S	COG0398	Uncharacterized conserved protein	PF07992.14	Pyr_redox_2	Pyridine nucleotide-disulphide oxidoreductase
		COG1249	C	Lpd	Pyruvate/2-oxoglutarate dehydrogenase complex dihydrolipoamide dehydrogenase (E3) component and related enzymes	PF09335.11	SNARE_assoc	SNARE associated Golgi protein
						PF02852.22	Pyr_redox_dim	Pyridine nucleotide-disulphide oxidoreductase dimerisation domain
	ExT.1094	COG1629	P	CirA	Outer membrane receptor proteins mostly Fe transport	PF07715.15	Plug	TonB-dependent Receptor Plug Domain
						PF00593.24	TonB_dep_Rec	TonB dependent receptor
	ExT.1095	COG2207	K	AraC	AraC-type DNA-binding domain-containing proteins	PF12833.7	HTH_18	Helix-turn-helix domain
						PF12852.7	Cupin_6	Cupin
	ExT.1096	COG2128	P	COG2128	Uncharacterized conserved protein	PF02627.20	CMD	Carboxymuconolactone decarboxylase family
	ExT.1099	COG4446	S	COG4446	Uncharacterized protein conserved in bacteria	PF07386.11	DUF1499	Protein of unknown function (DUF1499)
	ExT.11	COG3726	S	AhpA	Uncharacterized membrane protein affecting hemolysin expression	PF10144.9	SMP_2	Bacterial virulence factor haemolysin
	ExT.110	COG0008	J	GlnS	Glutamyl- and glutaminyl-tRNA synthetases	PF00749.21	tRNA-synt_1c	tRNA synthetases class I (E and Q) catalytic domain
	ExT.1103	COG4771	P	FepA	Outer membrane receptor for ferrienterochelin and colicins	PF00593.24	TonB_dep_Rec	TonB dependent receptor
						PF07715.15	Plug	TonB-dependent Receptor Plug Domain
						PF13620.6	CarboxypepD_reg	Carboxypeptidase regulatory-like domain
	ExT.1104	COG0457	R	NrfG	FOG: TPR repeat	PF13428.6	TPR_14	Tetratricopeptide repeat
		COG3063	NW	PilF	Tfp pilus assembly protein PilF	PF13174.6	TPR_6	Tetratricopeptide repeat
						PF14559.6	TPR_19	Tetratricopeptide repeat
						PF13176.6	TPR_7	Tetratricopeptide repeat
						PF13429.6	TPR_15	Tetratricopeptide repeat
						PF13432.6	TPR_16	Tetratricopeptide repeat
						PF04733.14	Coatomer_E	Coatomer epsilon subunit
						PF13759.6	2OG-FeII_Oxy_5	Putative 2OG-Fe(II) oxygenase
						PF13431.6	TPR_17	Tetratricopeptide repeat
						PF00515.28	TPR_1	Tetratricopeptide repeat
						PF13428.6	TPR_14	Tetratricopeptide repeat
	ExT.1105	COG1629	P	CirA	Outer membrane receptor proteins mostly Fe transport	PF07715.15	Plug	TonB-dependent Receptor Plug Domain
						PF00593.24	TonB_dep_Rec	TonB dependent receptor
	ExT.1107	COG1629	P	CirA	Outer membrane receptor proteins mostly Fe transport	PF00593.24	TonB_dep_Rec	TonB dependent receptor
						PF07715.15	Plug	TonB-dependent Receptor Plug Domain
	ExT.1108	COG0847	L	DnaQ	DNA polymerase III epsilon subunit and related 3'-5' exonucleases	PF00929.24	RNase_T	Exonuclease
	ExT.1109	COG2905	T	COG2905	Predicted signal-transduction protein containing cAMP-binding and CBS domains	PF00027.29	cNMP_binding	Cyclic nucleotide-binding domain
						PF10335.9	DUF294_C	Putative nucleotidyltransferase substrate binding domain
						PF00571.28	CBS	CBS domain
						PF03445.13	DUF294	Putative nucleotidyltransferase DUF294
	ExT.111	COG0583	K	LysR	Transcriptional regulator	PF00126.27	HTH_1	Bacterial regulatory helix-turn-helix protein lysR family
						PF03466.20	LysR_substrate	LysR substrate binding domain
	ExT.1110	COG4147	C	DhlC	Predicted symporter	PF00474.17	SSF	Sodium:solute symporter family
	ExT.1111	COG4327	S	COG4327	Predicted membrane protein	PF13937.6	DUF4212	Domain of unknown function (DUF4212)
	ExT.1112	COG4771	P	FepA	Outer membrane receptor for ferrienterochelin and colicins	PF07715.15	Plug	TonB-dependent Receptor Plug Domain
						PF00593.24	TonB_dep_Rec	TonB dependent receptor
	ExT.1114	COG2847	P	COG2847	Copper(I)-binding protein	PF04314.13	PCuAC	Copper chaperone PCu(A)C
	ExT.1116	COG2199	T	COG2199	c-di-GMP synthetase (diguanylate cyclase GGDEF domain)	PF00990.21	GGDEF	Diguanylate cyclase GGDEF domain
		COG2200	T	Rtn	c-di-GMP phosphodiesterase class I (EAL domain)	PF00563.20	EAL	EAL domain
		COG2204	T	AtoC	Response regulator containing CheY-like receiver AAA-type ATPase and DNA-binding domains	PF00072.24	Response_reg	Response regulator receiver domain
	ExT.1117	COG3495	S	COG3495	Uncharacterized protein conserved in bacteria	PF11736.8	DUF3299	Protein of unknown function (DUF3299)
	ExT.1118	COG0577	V	SalY	ABC-type antimicrobial peptide transport system permease component	PF12704.7	MacB_PCD	MacB-like periplasmic core domain
						PF02687.21	FtsX	FtsX-like permease family
	ExT.1119	COG1136	M	SalX	ABC-type antimicrobial peptide transport system ATPase component	PF00005.27	ABC_tran	ABC transporter
	ExT.112	COG1009	CP	NuoL	NADH:ubiquinone oxidoreductase subunit 5 (chain L)/Multisubunit Na+/H+ antiporter MnhA subunit	PF00361.20	Proton_antipo_M	Proton-conducting membrane transporter
	ExT.1120	COG0221	CP	Ppa	Inorganic pyrophosphatase	PF00719.19	Pyrophosphatase	Inorganic pyrophosphatase
	ExT.1121	COG0158	G	Fbp	Fructose-1 6-bisphosphatase	PF00316.20	FBPase	Fructose-1-6-bisphosphatase N-terminal domain
	ExT.1122	COG0773	M	MurC	UDP-N-acetylmuramate-alanine ligase	PF08245.12	Mur_ligase_M	Mur ligase middle domain
						PF01225.25	Mur_ligase	Mur ligase family catalytic domain
						PF02875.21	Mur_ligase_C	Mur ligase family glutamate ligase domain
	ExT.1123	COG0163	H	UbiX	3-polyprenyl-4-hydroxybenzoate decarboxylase	PF02441.19	Flavoprotein	Flavoprotein
	ExT.1124	COG1131	V	CcmA	ABC-type multidrug transport system ATPase component	PF00005.27	ABC_tran	ABC transporter
						PF13732.6	DUF4162	Domain of unknown function (DUF4162)
						PF13604.6	AAA_30	AAA domain
	ExT.1125	COG0842	V	COG0842	ABC-type multidrug transport system permease component	PF01061.24	ABC2_membrane	ABC-2 type transporter
	ExT.1126	COG0220	J	COG0220	Predicted S-adenosylmethionine-dependent methyltransferase	PF02390.17	Methyltransf_4	Putative methyltransferase
	ExT.1127	COG0076	E	GadB	Glutamate decarboxylase and related PLP-dependent proteins	PF00282.19	Pyridoxal_deC	Pyridoxal-dependent decarboxylase conserved domain
	ExT.1128	COG0414	H	PanC	Panthothenate synthetase	PF02569.15	Pantoate_ligase	Pantoate-beta-alanine ligase
	ExT.1129	COG0413	H	PanB	Ketopantoate hydroxymethyltransferase	PF02548.15	Pantoate_transf	Ketopantoate hydroxymethyltransferase
	ExT.113	COG3002	S	COG3002	Uncharacterized protein conserved in bacteria	PF10070.9	DUF2309	Uncharacterized protein conserved in bacteria (DUF2309)
	ExT.1130	COG0801	H	FolK	7 8-dihydro-6-hydroxymethylpterin-pyrophosphokinase	PF01288.20	HPPK	7 8-dihydro-6-hydroxymethylpterin-pyrophosphokinase (HPPK)
	ExT.1131	COG0617	J	PcnB	tRNA nucleotidyltransferase/poly(A) polymerase	PF12626.7	PolyA_pol_arg_C	Polymerase A arginine-rich C-terminus
						PF01743.20	PolyA_pol	Poly A polymerase head domain
						PF12627.7	PolyA_pol_RNAbd	Probable RNA and SrmB- binding site of polymerase A
	ExT.1133	COG0008	J	GlnS	Glutamyl- and glutaminyl-tRNA synthetases	PF00749.21	tRNA-synt_1c	tRNA synthetases class I (E and Q) catalytic domain
	ExT.1134	COG1734	J	DksA	DnaK suppressor protein	PF01258.17	zf-dskA_traR	Prokaryotic dksA/traR C4-type zinc finger
	ExT.1135	COG1489	GT	SfsA	DNA-binding protein stimulates sugar fermentation	PF17746.1	SfsA_N	SfsA N-terminal OB domain
						PF03749.13	SfsA	Sugar fermentation stimulation protein RE domain
	ExT.1136	COG0260	E	PepB	Leucyl aminopeptidase	PF00883.21	Peptidase_M17	Cytosol aminopeptidase family catalytic domain
						PF12404.8	DUF3663	Peptidase
	ExT.1137	COG1643	J	HrpA	HrpA-like helicases	PF08482.10	HrpB_C	ATP-dependent helicase C-terminal
						PF00271.31	Helicase_C	Helicase conserved C-terminal domain
						PF00270.29	DEAD	DEAD/DEAH box helicase
	ExT.1138	COG0744	M	MrcB	Membrane carboxypeptidase (penicillin-binding protein)	PF00905.22	Transpeptidase	Penicillin binding protein transpeptidase domain
						PF00912.22	Transgly	Transglycosylase
						PF14814.6	UB2H	Bifunctional transglycosylase second domain
	ExT.1139	COG0001	H	HemL	Glutamate-1-semialdehyde aminotransferase	PF00202.21	Aminotran_3	Aminotransferase class-III
	ExT.1140	COG0540	F	PyrB	Aspartate carbamoyltransferase catalytic chain	PF02729.21	OTCace_N	Aspartate/ornithine carbamoyltransferase carbamoyl-P binding domain
						PF00185.24	OTCace	Aspartate/ornithine carbamoyltransferase Asp/Orn binding domain
	ExT.1141	COG1981	S	COG1981	Predicted membrane protein	PF03653.13	UPF0093	Uncharacterised protein family (UPF0093)
	ExT.1142	COG0038	P	EriC	Chloride channel protein EriC	PF00654.20	Voltage_CLC	Voltage gated chloride channel
	ExT.1144	COG0316	O	sufA	Fe-S cluster assembly scaffold protein	PF01521.20	Fe-S_biosyn	Iron-sulphur cluster biosynthesis
	ExT.1145	COG0006	E	PepP	Xaa-Pro aminopeptidase	PF00557.24	Peptidase_M24	Metallopeptidase family M24
	ExT.1146	COG2377	M	COG2377	Predicted molecular chaperone distantly related to HSP70-fold metalloproteases	PF03702.14	AnmK	Anhydro-N-acetylmuramic acid kinase
	ExT.1147	COG3061	S	OapA	Cell envelope opacity-associated protein A	PF01551.22	Peptidase_M23	Peptidase family M23
		COG0739	M	NlpD	Membrane proteins related to metalloendopeptidases	PF04225.12	OapA	Opacity-associated protein A LysM-like domain
						PF08525.11	OapA_N	Opacity-associated protein A N-terminal motif
	ExT.1148	COG0162	J	TyrS	Tyrosyl-tRNA synthetase	PF00579.25	tRNA-synt_1b	tRNA synthetases class I (W and Y)
						PF01479.25	S4	S4 domain
	ExT.1149	COG0840	NT	Tar	Methyl-accepting chemotaxis protein	PF00672.25	HAMP	HAMP domain
						PF00015.21	MCPsignal	Methyl-accepting chemotaxis protein (MCP) signalling domain
						PF06103.11	DUF948	Bacterial protein of unknown function (DUF948)
						PF12729.7	4HB_MCP_1	Four helix bundle sensory module for signal transduction
	ExT.115	COG0288	P	CynT	Carbonic anhydrase	PF00484.19	Pro_CA	Carbonic anhydrase
	ExT.1150	COG0639	T	ApaH	Diadenosine tetraphosphatase and related serine/threonine protein phosphatases	PF00149.28	Metallophos	Calcineurin-like phosphoesterase
	ExT.1151	COG2967	P	ApaG	Uncharacterized protein affecting Mg2+/Co2+ transport	PF04379.14	DUF525	ApaG domain
	ExT.1152	COG0030	J	KsgA	Dimethyladenosine transferase (rRNA methylation)	PF00398.20	RrnaAD	Ribosomal RNA adenine dimethylase
	ExT.1153	COG1995	H	PdxA	Pyridoxal phosphate biosynthesis protein	PF04166.12	PdxA	Pyridoxal phosphate biosynthetic protein PdxA
	ExT.1154	COG0760	O	SurA	Parvulin-like peptidyl-prolyl isomerase	PF09312.11	SurA_N	SurA N-terminal domain
						PF13623.6	SurA_N_2	SurA N-terminal domain
						PF13616.6	Rotamase_3	PPIC-type PPIASE domain
	ExT.1155	COG1452	M	Imp	Organic solvent tolerance protein OstA	PF04453.14	LptD	LPS transport system D
						PF03968.14	OstA	OstA-like protein
	ExT.1156	COG3178	R	COG3178	Predicted phosphotransferase related to Ser/Thr protein kinases	PF01636.23	APH	Phosphotransferase enzyme family
	ExT.1157	COG1208	JM	GCD1	Nucleoside-diphosphate-sugar pyrophosphorylase involved in lipopolysaccharide biosynthesis/translation initiation factor 2B gamma/epsilon subunits (eIF-2Bgamma/eIF-2Bepsilon)	PF00483.23	NTP_transferase	Nucleotidyl transferase
	ExT.1158	COG1076	O	DjlA	DnaJ-domain-containing proteins 1	PF05099.13	TerB	Tellurite resistance protein TerB
	ExT.116	COG2755	E	TesA	Lysophospholipase L1 and related esterases	PF13472.6	Lipase_GDSL_2	GDSL-like Lipase/Acylhydrolase family
	ExT.1160	COG0564	J	RluA	Pseudouridylate synthases 23S RNA-specific	PF00849.22	PseudoU_synth_2	RNA pseudouridylate synthase
	ExT.1161	COG0553	KL	HepA	Superfamily II DNA/RNA helicases SNF2 family	PF00176.23	SNF2_N	SNF2 family N-terminal domain
		COG3264	M	COG3264	Small-conductance mechanosensitive channel	PF12137.8	RapA_C	RNA polymerase recycling family C-terminal
						PF00271.31	Helicase_C	Helicase conserved C-terminal domain
						PF18339.1	Tudor_1_RapA	RapA N-terminal Tudor like domain 1
	ExT.1162	COG1875	R	COG1875	NYN ribonuclease and ATPase of PhoH family domains	PF02562.16	PhoH	PhoH-like protein
						PF13638.6	PIN_4	PIN domain
						PF13481.6	AAA_25	AAA domain
	ExT.1165	COG0816	K	COG0816	Predicted endonuclease involved in recombination (possible Holliday junction resolvase in Mycoplasmas and B. subtilis)	PF03652.15	RuvX	Holliday junction resolvase
	ExT.1166	COG1678	K	COG1678	Putative transcriptional regulator	PF02622.15	DUF179	Uncharacterized ACR COG1678
	ExT.1167	COG0189	HJ	RimK	Glutathione synthase/Ribosomal protein S6 modification enzyme (glutaminyl transferase)	PF02951.14	GSH-S_N	Prokaryotic glutathione synthetase N-terminal domain
						PF02955.16	GSH-S_ATP	Prokaryotic glutathione synthetase ATP-grasp domain
	ExT.1168	COG1385	J	COG1385	Uncharacterized protein conserved in bacteria	PF04452.14	Methyltrans_RNA	RNA methyltransferase
	ExT.1169	COG0192	H	MetK	S-adenosylmethionine synthetase	PF02773.16	S-AdoMet_synt_C	S-adenosylmethionine synthetase C-terminal domain
						PF00438.20	S-AdoMet_synt_N	S-adenosylmethionine synthetase N-terminal domain
						PF02772.16	S-AdoMet_synt_M	S-adenosylmethionine synthetase central domain
	ExT.117	COG4181	Q	COG4181	Predicted ABC-type transport system involved in lysophospholipase L1 biosynthesis ATPase component	PF00005.27	ABC_tran	ABC transporter
						PF13304.6	AAA_21	AAA domain putative AbiEii toxin Type IV TA system
	ExT.1170	COG0021	G	TktA	Transketolase	PF00456.21	Transketolase_N	Transketolase thiamine diphosphate binding domain
						PF02780.20	Transketolase_C	Transketolase C-terminal domain
						PF02779.24	Transket_pyr	Transketolase pyrimidine binding domain
	ExT.1171	COG0057	G	GapA	Glyceraldehyde-3-phosphate dehydrogenase/erythrose-4-phosphate dehydrogenase	PF02800.20	Gp_dh_C	Glyceraldehyde 3-phosphate dehydrogenase C-terminal domain
						PF00044.24	Gp_dh_N	Glyceraldehyde 3-phosphate dehydrogenase NAD binding domain
	ExT.1172	COG0126	G	Pgk	3-phosphoglycerate kinase	PF00162.19	PGK	Phosphoglycerate kinase
	ExT.1173	COG0191	G	Fba	Fructose/tagatose bisphosphate aldolase	PF01116.20	F_bP_aldolase	Fructose-bisphosphate aldolase class-II
	ExT.1174	COG3137	M	COG3137	Putative salt-induced outer membrane protein	PF04338.12	DUF481	Protein of unknown function DUF481
	ExT.1175	COG0840	NT	Tar	Methyl-accepting chemotaxis protein	PF00015.21	MCPsignal	Methyl-accepting chemotaxis protein (MCP) signalling domain
	ExT.1176	COG1392	S	COG1392	Phosphate transport regulator (distant homolog of PhoU)	PF01865.16	PhoU_div	Protein of unknown function DUF47
	ExT.1177	COG0306	P	PitA	Phosphate/sulphate permeases	PF01384.20	PHO4	Phosphate transporter family
	ExT.1178	COG0809	J	QueA	S-adenosylmethionine:tRNA-ribosyltransferase-isomerase (queuine synthetase)	PF02547.15	Queuosine_synth	Queuosine biosynthesis protein
	ExT.1179	COG0343	J	Tgt	Queuine/archaeosine tRNA-ribosyltransferase	PF01702.18	TGT	Queuine tRNA-ribosyltransferase
	ExT.118	COG3127	Q	COG3127	Predicted ABC-type transport system involved in lysophospholipase L1 biosynthesis permease component	PF02687.21	FtsX	FtsX-like permease family
						PF12704.7	MacB_PCD	MacB-like periplasmic core domain
	ExT.1180	COG0515	T	SPS1	Serine/threonine protein kinase	PF00069.25	Pkinase	Protein kinase domain
	ExT.1182	COG0828	J	RpsU	Ribosomal protein S21	PF01165.20	Ribosomal_S21	Ribosomal protein S21
	ExT.1183	COG0358	L	DnaG	DNA primase (bacterial type)	PF08275.11	Toprim_N	DNA primase catalytic core N-terminal domain
						PF08278.11	DnaG_DnaB_bind	DNA primase DnaG DnaB-binding
						PF01807.20	zf-CHC2	CHC2 zinc finger
						PF10410.9	DnaB_bind	DnaB-helicase binding domain of primase
						PF13662.6	Toprim_4	Toprim domain
	ExT.1184	COG0568	K	RpoD	DNA-directed RNA polymerase sigma subunit (sigma70/sigma32)	PF04539.16	Sigma70_r3	Sigma-70 region 3
						PF04545.16	Sigma70_r4	Sigma-70 region 4
						PF04546.13	Sigma70_ner	Sigma-70 non-essential region
						PF00140.20	Sigma70_r1_2	Sigma-70 factor region 1.2
						PF04542.14	Sigma70_r2	Sigma-70 region 2
	ExT.1185	COG3618	R	COG3618	Predicted metal-dependent hydrolase of the TIM-barrel fold	PF04909.14	Amidohydro_2	Amidohydrolase
	ExT.1186	COG0642	T	BaeS	Signal transduction histidine kinase	PF14501.6	HATPase_c_5	GHKL domain
						PF02518.26	HATPase_c	Histidine kinase- DNA gyrase B- and HSP90-like ATPase
	ExT.1188	COG3344	X	COG3344	Retron-type reverse transcriptase	PF00078.27	RVT_1	Reverse transcriptase (RNA-dependent DNA polymerase)
	ExT.119	COG1090	R	COG1090	Predicted nucleoside-diphosphate sugar epimerase	PF08338.11	DUF1731	Domain of unknown function (DUF1731)
						PF01370.21	Epimerase	NAD dependent epimerase/dehydratase family
	ExT.1193	COG0500	QR	SmtA	SAM-dependent methyltransferases	PF03848.14	TehB	Tellurite resistance protein TehB
	ExT.1195	COG2939	E	COG2939	Carboxypeptidase C (cathepsin A)	PF00450.22	Peptidase_S10	Serine carboxypeptidase
	ExT.1199	COG1262	O	COG1262	Uncharacterized conserved protein	PF08308.11	PEGA	PEGA domain
						PF03781.16	FGE-sulfatase	Sulfatase-modifying factor enzyme 1
	ExT.12	COG0560	E	SerB	Phosphoserine phosphatase	PF12710.7	HAD	haloacid dehalogenase-like hydrolase
	ExT.120	COG0797	M	RlpA	Lipoproteins	PF03330.18	DPBB_1	Lytic transglycolase
	ExT.1201	COG0811	U	TolQ	Biopolymer transport proteins	PF01618.16	MotA_ExbB	MotA/TolQ/ExbB proton channel family
	ExT.1203	COG1196	D	Smc	Chromosome segregation ATPases	PF13519.6	VWA_2	von Willebrand factor type A domain
						PF18595.1	DHR10	Designed helical repeat protein 10 domain
	ExT.1204	COG2202	T	AtoS	FOG: PAS/PAC domain	PF08447.12	PAS_3	PAS fold
		COG2199	T	COG2199	c-di-GMP synthetase (diguanylate cyclase GGDEF domain)	PF00990.21	GGDEF	Diguanylate cyclase GGDEF domain
	ExT.1205	COG1944	J	COG1944	Uncharacterized conserved protein	PF18381.1	YcaO_C	YcaO cyclodehydratase C-terminal domain
		COG1765	R	COG1765	Predicted redox protein regulator of disulfide bond formation	PF02624.16	YcaO	YcaO cyclodehydratase ATP-ad Mg2+-binding
						PF02566.19	OsmC	OsmC-like protein
	ExT.1206	COG0840	NT	Tar	Methyl-accepting chemotaxis protein	PF00672.25	HAMP	HAMP domain
						PF00015.21	MCPsignal	Methyl-accepting chemotaxis protein (MCP) signalling domain
						PF02203.15	TarH	Tar ligand binding domain homologue
						PF12729.7	4HB_MCP_1	Four helix bundle sensory module for signal transduction
	ExT.1208	COG5339	S	COG5339	Uncharacterized protein conserved in bacteria	PF06097.11	DUF945	Bacterial protein of unknown function (DUF945)
	ExT.1209	COG3844	E	COG3844	Kynureninase	PF00266.19	Aminotran_5	Aminotransferase class-V
	ExT.1210	COG0657	I	Aes	Esterase/lipase	PF00326.21	Peptidase_S9	Prolyl oligopeptidase family
						PF12697.7	Abhydrolase_6	Alpha/beta hydrolase family
	ExT.1211	COG0668	M	MscS	Small-conductance mechanosensitive channel	PF00924.18	MS_channel	Mechanosensitive ion channel
	ExT.1212	COG4539	S	COG4539	Predicted membrane protein	PF06127.11	DUF962	Protein of unknown function (DUF962)
	ExT.1214	COG0840	NT	Tar	Methyl-accepting chemotaxis protein	PF00015.21	MCPsignal	Methyl-accepting chemotaxis protein (MCP) signalling domain
						PF06009.12	Laminin_II	Laminin Domain II
	ExT.1215	COG3703	P	ChaC	Uncharacterized protein involved in cation transport	PF04752.12	ChaC	ChaC-like protein
	ExT.1216	COG2202	T	AtoS	FOG: PAS/PAC domain	PF08447.12	PAS_3	PAS fold
		COG5001	T	COG5001	Predicted signal transduction protein containing a membrane domain an EAL and a GGDEF domain	PF00990.21	GGDEF	Diguanylate cyclase GGDEF domain
						PF00563.20	EAL	EAL domain
	ExT.1217	COG2200	T	Rtn	c-di-GMP phosphodiesterase class I (EAL domain)	PF00990.21	GGDEF	Diguanylate cyclase GGDEF domain
						PF00563.20	EAL	EAL domain
	ExT.1218	COG0628	R	yhhT	Predicted permease member of the PurR regulon	PF01594.16	AI-2E_transport	AI-2E family transporter
	ExT.1219	COG2230	I	Cfa	Cyclopropane fatty acid synthase and related methyltransferases	PF02353.20	CMAS	Mycolic acid cyclopropane synthetase
	ExT.122	COG2761	O	FrnE	Predicted dithiol-disulfide isomerase involved in polyketide biosynthesis	PF01323.20	DSBA	DSBA-like thioredoxin domain
		COG0526	O	TrxA	Thiol-disulfide isomerase and thioredoxins	PF00085.20	Thioredoxin	Thioredoxin
	ExT.1220	COG0004	P	AmtB	Ammonia permease	PF00909.21	Ammonium_transp	Ammonium Transporter Family
	ExT.1221	COG0347	TE	GlnK	Nitrogen regulatory protein PII	PF00543.22	P-II	Nitrogen regulatory protein P-II
	ExT.1222	COG0031	E	CysK	Cysteine synthase	PF00291.25	PALP	Pyridoxal-phosphate dependent enzyme
	ExT.1223	COG0584	I	UgpQ	Glycerophosphoryl diester phosphodiesterase	PF03009.17	GDPD	Glycerophosphoryl diester phosphodiesterase family
	ExT.1224	COG0456	J	RimI	Acetyltransferases	PF13673.7	Acetyltransf_10	Acetyltransferase (GNAT) domain
	ExT.1225	COG0189	HJ	RimK	Glutathione synthase/Ribosomal protein S6 modification enzyme (glutaminyl transferase)	PF08443.11	RimK	RimK-like ATP-grasp domain
						PF14401.6	RLAN	RimK-like ATPgrasp N-terminal domain
						PF14397.6	ATPgrasp_ST	Sugar-transfer associated ATP-grasp
	ExT.1228	COG2021	E	MET2	Homoserine acetyltransferase	PF00561.20	Abhydrolase_1	alpha/beta hydrolase fold
	ExT.1229	COG0318	IQ	CaiC	Acyl-CoA synthetases (AMP-forming)/AMP-acid ligases II	PF13193.6	AMP-binding_C	AMP-binding enzyme C-terminal domain
						PF00501.28	AMP-binding	AMP-binding enzyme
	ExT.123	COG2220	G	COG2220	Predicted Zn-dependent hydrolases of the beta-lactamase fold	PF13483.6	Lactamase_B_3	Beta-lactamase superfamily domain
	ExT.1230	COG2610	GR	GntT	H+/gluconate symporter and related permeases	PF02447.16	GntP_permease	GntP family permease
	ExT.1231	COG1629	P	CirA	Outer membrane receptor proteins mostly Fe transport	PF00593.24	TonB_dep_Rec	TonB dependent receptor
						PF07715.15	Plug	TonB-dependent Receptor Plug Domain
	ExT.1232	COG2197	TK	CitB	Response regulator containing a CheY-like receiver domain and an HTH DNA-binding domain	PF00072.24	Response_reg	Response regulator receiver domain
						PF00196.19	GerE	Bacterial regulatory proteins luxR family
	ExT.1233	COG0591	E	PutP	Na+/proline symporter	PF00512.25	HisKA	His Kinase A (phospho-acceptor) domain
		COG2202	T	AtoS	FOG: PAS/PAC domain	PF12860.7	PAS_7	PAS fold
		COG0784	T	CheY	FOG: CheY-like receiver	PF02518.26	HATPase_c	Histidine kinase- DNA gyrase B- and HSP90-like ATPase
		COG0642	T	BaeS	Signal transduction histidine kinase	PF00072.24	Response_reg	Response regulator receiver domain
	ExT.1234	COG2860	S	COG2860	Predicted membrane protein	PF03458.13	UPF0126	UPF0126 domain
	ExT.1235	COG2204	T	AtoC	Response regulator containing CheY-like receiver AAA-type ATPase and DNA-binding domains	PF02954.19	HTH_8	Bacterial regulatory protein Fis family
						PF00158.26	Sigma54_activat	Sigma-54 interaction domain
	ExT.1236	COG1862	U	YajC	Preprotein translocase subunit YajC	PF02699.15	YajC	Preprotein translocase subunit
	ExT.1237	COG0342	U	SecD	Preprotein translocase subunit SecD	PF13721.6	SecD-TM1	SecD export protein N-terminal TM region
						PF15915.5	BAT	GAF and HTH 10 associated domain
						PF07549.14	Sec_GG	SecD/SecF GG Motif
						PF02355.16	SecD_SecF	Protein export membrane protein
	ExT.1238	COG0341	U	SecF	Preprotein translocase subunit SecF	PF07549.14	Sec_GG	SecD/SecF GG Motif
						PF12349.8	Sterol-sensing	Sterol-sensing domain of SREBP cleavage-activation
						PF02355.16	SecD_SecF	Protein export membrane protein
	ExT.1239	COG3022	P	COG3022	Uncharacterized protein conserved in bacteria	PF03883.14	H2O2_YaaD	Peroxide stress protein YaaA
	ExT.124	COG4977	K	COG4977	Transcriptional regulator containing an amidase domain and an AraC-type DNA-binding HTH domain	PF12833.7	HTH_18	Helix-turn-helix domain
						PF01965.24	DJ-1_PfpI	DJ-1/PfpI family
						PF00165.23	HTH_AraC	Bacterial regulatory helix-turn-helix proteins AraC family
	ExT.1241	COG0204	I	PlsC	1-acyl-sn-glycerol-3-phosphate acyltransferase	PF01553.21	Acyltransferase	Acyltransferase
	ExT.1243	COG0054	H	RibH	Riboflavin synthase beta-chain	PF00885.19	DMRL_synthase	6 7-dimethyl-8-ribityllumazine synthase
	ExT.1244	COG0781	K	NusB	Transcription termination factor	PF01029.18	NusB	NusB family
	ExT.1245	COG0611	H	ThiL	Thiamine monophosphate kinase	PF00586.24	AIRS	AIR synthase related protein N-terminal domain
						PF02769.22	AIRS_C	AIR synthase related protein C-terminal domain
	ExT.1246	COG1267	I	PgpA	Phosphatidylglycerophosphatase A and related proteins	PF04608.13	PgpA	Phosphatidylglycerophosphatase A
	ExT.1247	COG1154	HI	Dxs	Deoxyxylulose-5-phosphate synthase	PF02779.24	Transket_pyr	Transketolase pyrimidine binding domain
						PF13292.6	DXP_synthase_N	1-deoxy-D-xylulose-5-phosphate synthase
						PF02780.20	Transketolase_C	Transketolase C-terminal domain
	ExT.1248	COG0142	H	IspA	Geranylgeranyl pyrophosphate synthase	PF00348.17	polyprenyl_synt	Polyprenyl synthetase
	ExT.1249	COG1722	L	XseB	Exonuclease VII small subunit	PF02609.16	Exonuc_VII_S	Exonuclease VII small subunit
	ExT.125	COG3616	E	COG3616	Predicted amino acid aldolase or racemase	PF01168.20	Ala_racemase_N	Alanine racemase N-terminal domain
						PF14031.6	D-ser_dehydrat	Putative serine dehydratase domain
	ExT.1250	COG1291	N	MotA	Flagellar motor component	PF01618.16	MotA_ExbB	MotA/TolQ/ExbB proton channel family
	ExT.1251	COG1360	N	MotB	Flagellar motor protein	PF00691.20	OmpA	OmpA family
						PF13677.6	MotB_plug	Membrane MotB of proton-channel complex MotA/MotB
	ExT.1252	COG0607	P	PspE	Rhodanese-related sulfurtransferase	PF00581.20	Rhodanese	Rhodanese-like domain
		COG0301	HJ	ThiI	Thiamine biosynthesis ATP pyrophosphatase	PF02568.14	ThiI	Thiamine biosynthesis protein (ThiI)
						PF02926.17	THUMP	THUMP domain
	ExT.1253	COG5652	S	COG5652	Predicted integral membrane protein	PF04892.12	VanZ	VanZ like family
	ExT.1254	COG0513	L	SrmB	Superfamily II DNA and RNA helicases	PF00270.29	DEAD	DEAD/DEAH box helicase
						PF04851.15	ResIII	Type III restriction enzyme res subunit
						PF00271.31	Helicase_C	Helicase conserved C-terminal domain
	ExT.1255	COG0589	T	UspA	Universal stress protein UspA and related nucleotide-binding proteins	PF00582.26	Usp	Universal stress protein family
	ExT.1256	COG0659	P	SUL1	Sulfate permease and related transporters (MFS superfamily)	PF00916.20	Sulfate_transp	Sulfate permease family
						PF01740.21	STAS	STAS domain
						PF16983.5	MFS_MOT1	Molybdate transporter of MFS superfamily
	ExT.1257	COG0431	C	COG0431	Predicted flavoprotein	PF03358.15	FMN_red	NADPH-dependent FMN reductase
	ExT.1259	COG0057	G	GapA	Glyceraldehyde-3-phosphate dehydrogenase/erythrose-4-phosphate dehydrogenase	PF00044.24	Gp_dh_N	Glyceraldehyde 3-phosphate dehydrogenase NAD binding domain
						PF02800.20	Gp_dh_C	Glyceraldehyde 3-phosphate dehydrogenase C-terminal domain
	ExT.126	COG3174	S	COG3174	Predicted membrane protein	PF13194.6	DUF4010	Domain of unknown function (DUF4010)
						PF02308.16	MgtC	MgtC family
	ExT.1260	COG0798	P	ACR3	Arsenite efflux pump ACR3 and related permeases	PF01758.16	SBF	Sodium Bile acid symporter family
	ExT.1261	COG0394	T	Wzb	Protein-tyrosine-phosphatase	PF01022.20	HTH_5	Bacterial regulatory protein arsR family
		COG0640	K	ArsR	Predicted transcriptional regulators	PF01451.21	LMWPc	Low molecular weight phosphotyrosine protein phosphatase
	ExT.1263	COG1639	T	COG1639	Predicted signal transduction protein	PF08668.12	HDOD	HDOD domain
	ExT.1264	COG2974	L	RdgC	DNA recombination-dependent growth factor C	PF04381.12	RdgC	Putative exonuclease RdgC
	ExT.1265	COG1196	D	Smc	Chromosome segregation ATPases	PF17149.4	CHASE5	Periplasmic sensor domain found in signal transduction proteins
		COG0642	T	BaeS	Signal transduction histidine kinase	PF00512.25	HisKA	His Kinase A (phospho-acceptor) domain
						PF02518.26	HATPase_c	Histidine kinase- DNA gyrase B- and HSP90-like ATPase
	ExT.1267	COG0811	U	TolQ	Biopolymer transport proteins	PF01618.16	MotA_ExbB	MotA/TolQ/ExbB proton channel family
						PF11932.8	DUF3450	Protein of unknown function (DUF3450)
	ExT.1268	COG0811	U	TolQ	Biopolymer transport proteins	PF01618.16	MotA_ExbB	MotA/TolQ/ExbB proton channel family
	ExT.1269	COG0848	U	ExbD	Biopolymer transport protein	PF02472.16	ExbD	Biopolymer transport protein ExbD/TolR
	ExT.127	COG4757	R	COG4757	Predicted alpha/beta hydrolase	PF12146.8	Hydrolase_4	Serine aminopeptidase S33
	ExT.1270	COG0810	M	TonB	Periplasmic protein TonB links inner and outer membranes	PF03544.14	TonB_C	Gram-negative bacterial TonB protein C-terminal
	ExT.1272	COG3203	M	OmpC	Outer membrane protein (porin)	PF13609.6	Porin_4	Gram-negative porin
	ExT.1273	COG0679	R	COG0679	Predicted permeases	PF03547.18	Mem_trans	Membrane transport protein
	ExT.1274	COG0745	TK	OmpR	Response regulators consisting of a CheY-like receiver domain and a winged-helix DNA-binding domain	PF00072.24	Response_reg	Response regulator receiver domain
						PF00486.28	Trans_reg_C	Transcriptional regulatory protein C terminal
	ExT.1275	COG0642	T	BaeS	Signal transduction histidine kinase	PF11808.8	PhoR	Phosphate regulon sensor protein PhoR
						PF00512.25	HisKA	His Kinase A (phospho-acceptor) domain
						PF02518.26	HATPase_c	Histidine kinase- DNA gyrase B- and HSP90-like ATPase
						PF00989.25	PAS	PAS fold
	ExT.1276	COG0226	P	PstS	ABC-type phosphate transport system periplasmic component	PF12849.7	PBP_like_2	PBP superfamily domain
	ExT.1277	COG4590	R	COG4590	ABC-type uncharacterized transport system permease component	PF00528.22	BPD_transp_1	Binding-protein-dependent transport system inner membrane component
	ExT.1278	COG0581	P	PstA	ABC-type phosphate transport system permease component	PF00528.22	BPD_transp_1	Binding-protein-dependent transport system inner membrane component
		COG4985	P	COG4985	ABC-type phosphate transport system auxiliary component
	ExT.1279	COG1117	P	PstB	ABC-type phosphate transport system ATPase component	PF13191.6	AAA_16	AAA ATPase domain
						PF13175.6	AAA_15	AAA ATPase domain
						PF03193.16	RsgA_GTPase	RsgA GTPase
						PF00005.27	ABC_tran	ABC transporter
	ExT.128	COG2350	R	COG2350	Uncharacterized protein conserved in bacteria	PF03795.14	YCII	YCII-related domain
	ExT.1280	COG0704	P	PhoU	Phosphate uptake regulator	PF01895.19	PhoU	PhoU domain
	ExT.1281	COG0317	TK	SpoT	Guanosine polyphosphate pyrophosphohydrolases/synthetases	PF03446.15	NAD_binding_2	NAD binding domain of 6-phosphogluconate dehydrogenase
		COG0111	HR	SerA	Phosphoglycerate dehydrogenase and related dehydrogenases	PF02826.19	2-Hacid_dh_C	D-isomer specific 2-hydroxyacid dehydrogenase NAD binding domain
						PF01842.25	ACT	ACT domain
	ExT.1282	COG0120	G	RpiA	Ribose 5-phosphate isomerase	PF00455.22	DeoRC	DeoR C terminal sensor domain
						PF06026.14	Rib_5-P_isom_A	Ribose 5-phosphate isomerase A (phosphoriboisomerase A)
	ExT.1283	COG0212	H	COG0212	5-formyltetrahydrofolate cyclo-ligase	PF01812.20	5-FTHF_cyc-lig	5-formyltetrahydrofolate cyclo-ligase family
	ExT.1284	COG1228	Q	HutI	Imidazolonepropionase and related amidohydrolases	PF01979.20	Amidohydro_1	Amidohydrolase family
	ExT.1285	COG3027	D	zapA	Cell division protein ZapA (stimulator of FtsZ polymerization and Z-ring component)	PF05164.13	ZapA	Cell division protein ZapA
	ExT.1286	COG3079	S	COG3079	Uncharacterized protein conserved in bacteria	PF03695.13	UPF0149	Uncharacterised protein family (UPF0149)
	ExT.1287	COG0006	E	PepP	Xaa-Pro aminopeptidase	PF05195.16	AMP_N	Aminopeptidase P N-terminal domain
						PF00557.24	Peptidase_M24	Metallopeptidase family M24
	ExT.1288	COG0654	HC	UbiH	2-polyprenyl-6-methoxyphenol hydroxylase and related FAD-dependent oxidoreductases	PF01494.19	FAD_binding_3	FAD binding domain
	ExT.1289	COG0654	HC	UbiH	2-polyprenyl-6-methoxyphenol hydroxylase and related FAD-dependent oxidoreductases	PF01494.19	FAD_binding_3	FAD binding domain
	ExT.129	COG2917	D	COG2917	Intracellular septation protein A	PF04279.15	IspA	Intracellular septation protein A
	ExT.1290	COG0583	K	LysR	Transcriptional regulator	PF00126.27	HTH_1	Bacterial regulatory helix-turn-helix protein lysR family
						PF03466.20	LysR_substrate	LysR substrate binding domain
	ExT.1291	COG0404	E	GcvT	Glycine cleavage system T protein (aminomethyltransferase)	PF01571.21	GCV_T	Aminomethyltransferase folate-binding domain
						PF08669.11	GCV_T_C	Glycine cleavage T-protein C-terminal barrel domain
	ExT.1292	COG0509	E	GcvH	Glycine cleavage system H protein (lipoate-binding)	PF01597.19	GCV_H	Glycine cleavage H-protein
	ExT.1293	COG0403	E	GcvP	Glycine cleavage system protein P (pyridoxal-binding) N-terminal domain	PF02347.16	GDC-P	Glycine cleavage system P-protein
	ExT.1295	COG0286	V	HsdM	Type I restriction-modification system methyltransferase subunit	PF02384.16	N6_Mtase	N-6 DNA Methylase
	ExT.1297	COG2357	FT	COG2357	PpGpp synthetase catalytic domain	PF04607.17	RelA_SpoT	Region found in RelA / SpoT proteins
	ExT.130	COG0159	E	TrpA	Tryptophan synthase alpha chain	PF00290.20	Trp_syntA	Tryptophan synthase alpha chain
	ExT.1303	COG1396	K	HipB	Predicted transcriptional regulators	PF13560.6	HTH_31	Helix-turn-helix domain
	ExT.1304	COG3550	T	HipA	Toxin module HipA protein kinase of phosphatidylinositol 3/4-kinase superfamily	PF07804.12	HipA_C	HipA-like C-terminal domain
						PF13657.6	Couple_hipA	HipA N-terminal domain
	ExT.1305	COG3324	R	COG3324	Predicted enzyme related to lactoylglutathione lyase	PF00903.25	Glyoxalase	Glyoxalase/Bleomycin resistance protein/Dioxygenase superfamily
	ExT.1306	COG3093	V	VapI	Plasmid maintenance system antidote protein	PF01381.22	HTH_3	Helix-turn-helix
						PF12844.7	HTH_19	Helix-turn-helix domain
	ExT.1307	COG1793	L	CDC9	ATP-dependent DNA ligase	PF14743.6	DNA_ligase_OB_2	DNA ligase OB-like domain
						PF01068.21	DNA_ligase_A_M	ATP dependent DNA ligase domain
	ExT.1308	COG1629	P	CirA	Outer membrane receptor proteins mostly Fe transport	PF00593.24	TonB_dep_Rec	TonB dependent receptor
						PF13620.6	CarboxypepD_reg	Carboxypeptidase regulatory-like domain
						PF07715.15	Plug	TonB-dependent Receptor Plug Domain
	ExT.1309	COG0745	TK	OmpR	Response regulators consisting of a CheY-like receiver domain and a winged-helix DNA-binding domain	PF00072.24	Response_reg	Response regulator receiver domain
						PF00486.28	Trans_reg_C	Transcriptional regulatory protein C terminal
	ExT.131	COG0133	E	TrpB	Tryptophan synthase beta chain	PF00291.25	PALP	Pyridoxal-phosphate dependent enzyme
	ExT.1310	COG0642	T	BaeS	Signal transduction histidine kinase	PF00512.25	HisKA	His Kinase A (phospho-acceptor) domain
	ExT.1311	COG1396	K	HipB	Predicted transcriptional regulators	PF01381.22	HTH_3	Helix-turn-helix
	ExT.1312	COG3550	T	HipA	Toxin module HipA protein kinase of phosphatidylinositol 3/4-kinase superfamily	PF13657.6	Couple_hipA	HipA N-terminal domain
						PF07804.12	HipA_C	HipA-like C-terminal domain
	ExT.1313	COG3011	R	COG3011	Predicted thiol-disulfide oxidoreductase	PF04134.12	DUF393	Protein of unknown function DUF393
	ExT.1314	COG1846	K	MarR	Transcriptional regulators	PF12802.7	MarR_2	MarR family
						PF01047.22	MarR	MarR family
	ExT.1315	COG0753	P	KatE	Catalase	PF00199.19	Catalase	Catalase
	ExT.1316	COG3038	C	CybB	Cytochrome B561	PF01292.20	Ni_hydr_CYTB	Prokaryotic cytochrome b561
	ExT.1318	COG3452	T	COG3452	Predicted periplasmic ligand-binding sensor domain	PF00990.21	GGDEF	Diguanylate cyclase GGDEF domain
		COG2199	T	COG2199	c-di-GMP synthetase (diguanylate cyclase GGDEF domain)	PF03924.13	CHASE	CHASE domain
	ExT.132	COG0134	E	TrpC	Indole-3-glycerol phosphate synthase	PF00218.21	IGPS	Indole-3-glycerol phosphate synthase
		COG0135	E	TrpF	Phosphoribosylanthranilate isomerase	PF00697.22	PRAI	N-(5'phosphoribosyl)anthranilate (PRA) isomerase
	ExT.1320	COG1158	K	Rho	Transcription termination factor	PF07498.12	Rho_N	Rho termination factor N-terminal domain
	ExT.1323	COG0483	G	SuhB	Archaeal fructose-1 6-bisphosphatase and related enzymes of inositol monophosphatase family	PF00459.25	Inositol_P	Inositol monophosphatase family
	ExT.1324	COG0565	J	LasT	rRNA methylase	PF00588.19	SpoU_methylase	SpoU rRNA Methylase family
	ExT.1325	COG1959	K	COG1959	Predicted transcriptional regulator	PF02082.20	Rrf2	Transcriptional regulator
	ExT.1326	COG1104	E	NifS	Cysteine sulfinate desulfinase/cysteine desulfurase and related enzymes	PF00266.19	Aminotran_5	Aminotransferase class-V
	ExT.1327	COG0225	O	MsrA	Peptide methionine sulfoxide reductase	PF01625.21	PMSR	Peptide methionine sulfoxide reductase
	ExT.1328	COG0105	F	Ndk	Nucleoside diphosphate kinase	PF00334.19	NDK	Nucleoside diphosphate kinase
	ExT.1329	COG0820	J	COG0820	Predicted Fe-S-cluster redox enzyme	PF04055.21	Radical_SAM	Radical SAM superfamily
	ExT.133	COG0547	E	TrpD	Anthranilate phosphoribosyltransferase	PF00591.21	Glycos_transf_3	Glycosyl transferase family a/b domain
						PF02885.17	Glycos_trans_3N	Glycosyl transferase family helical bundle domain
	ExT.1330	COG3063	NW	PilF	Tfp pilus assembly protein PilF	PF13174.6	TPR_6	Tetratricopeptide repeat
						PF07719.17	TPR_2	Tetratricopeptide repeat
						PF13432.6	TPR_16	Tetratricopeptide repeat
						PF14559.6	TPR_19	Tetratricopeptide repeat
	ExT.1331	COG1426	D	COG1426	Predicted transcriptional regulator contains Xre-like HTH domain	PF13413.6	HTH_25	Helix-turn-helix domain
						PF13464.6	DUF4115	Domain of unknown function (DUF4115)
	ExT.1332	COG0821	I	gcpE	1-hydroxy-2-methyl-2-(e)-butenyl 4-diphosphate synthase	PF04551.14	GcpE	GcpE protein
	ExT.1333	COG0124	J	HisS	Histidyl-tRNA synthetase	PF03129.20	HGTP_anticodon	Anticodon binding domain
						PF13393.6	tRNA-synt_His	Histidyl-tRNA synthetase
	ExT.1334	COG2976	T	COG2976	Uncharacterized protein conserved in bacteria	PF09976.9	TPR_21	Tetratricopeptide repeat-like domain
	ExT.1335	COG1520	M	COG1520	FOG: WD40-like repeat	PF13360.6	PQQ_2	PQQ-like domain
	ExT.1336	COG1160	R	COG1160	Predicted GTPases	PF01926.23	MMR_HSR1	50S ribosome-binding GTPase
						PF02421.18	FeoB_N	Ferrous iron transport protein B
						PF14714.6	KH_dom-like	KH-domain-like of EngA bacterial GTPase enzymes C-terminal
						PF13401.6	AAA_22	AAA domain
	ExT.1337	COG1281	O	COG1281	Disulfide bond chaperones of the HSP33 family	PF01430.19	HSP33	Hsp33 protein
	ExT.1338	COG1188	J	COG1188	Ribosome-associated heat shock protein implicated in the recycling of the 50S subunit (S4 paralog)	PF01479.25	S4	S4 domain
	ExT.1339	COG3031	U	PulC	Type II secretory pathway component PulC	PF13180.6	PDZ_2	PDZ domain
						PF11356.8	T2SSC	Type II secretion system protein C
	ExT.134	COG0512	EH	PabA	Anthranilate/para-aminobenzoate synthases component II	PF00117.28	GATase	Glutamine amidotransferase class-I
	ExT.1340	COG1450	U	PulD	Type II secretory pathway component PulD	PF03958.17	Secretin_N	Bacterial type II/III secretion system short domain
						PF00263.21	Secretin	Bacterial type II and III secretion system protein
	ExT.1341	COG2804	NUW	PulE	Type II secretory pathway ATPase PulE/Tfp pilus assembly pathway ATPase PilB	PF13579.6	Glyco_trans_4_4	Glycosyl transferase 4-like domain
						PF00437.20	T2SSE	Type II/IV secretion system protein
	ExT.1342	COG1459	NUW	PulF	Type II secretory pathway component PulF	PF10060.9	DUF2298	Uncharacterized membrane protein (DUF2298)
						PF00482.23	T2SSF	Type II secretion system (T2SS) protein F
	ExT.1343	COG2165	NUW	PulG	Type II secretory pathway pseudopilin PulG	PF07963.12	N_methyl	Prokaryotic N-terminal methylation motif
						PF08334.11	T2SSG	Type II secretion system (T2SS) protein G
	ExT.1344	COG2165	NUW	PulG	Type II secretory pathway pseudopilin PulG	PF12019.8	GspH	Type II transport protein GspH
						PF07963.12	N_methyl	Prokaryotic N-terminal methylation motif
	ExT.1345	COG2165	NUW	PulG	Type II secretory pathway pseudopilin PulG	PF07963.12	N_methyl	Prokaryotic N-terminal methylation motif
		COG4795	U	PulJ	Type II secretory pathway component PulJ	PF02501.17	T2SSI	Type II secretion system (T2SS) protein I
	ExT.1346	COG4795	U	PulJ	Type II secretory pathway component PulJ	PF07963.12	N_methyl	Prokaryotic N-terminal methylation motif
						PF11612.8	T2SSJ	Type II secretion system (T2SS) protein J
	ExT.1347	COG3156	U	PulK	Type II secretory pathway component PulK	PF03934.13	T2SSK	Type II secretion system (T2SS) protein K
	ExT.1348	COG3297	U	PulL	Type II secretory pathway component PulL	PF12693.7	GspL_C	GspL periplasmic domain
						PF05134.13	T2SSL	Type II secretion system (T2SS) protein L
	ExT.1349	COG3149	U	PulM	Type II secretory pathway component PulM	PF04612.12	T2SSM	Type II secretion system (T2SS) protein M
	ExT.135	COG0147	EH	TrpE	Anthranilate/para-aminobenzoate synthases component I	PF00425.18	Chorismate_bind	chorismate binding enzyme
						PF04715.13	Anth_synt_I_N	Anthranilate synthase component I N terminal region
	ExT.1351	COG0668	M	MscS	Small-conductance mechanosensitive channel	PF00924.18	MS_channel	Mechanosensitive ion channel
						PF05552.12	TM_helix	Conserved TM helix
	ExT.1352	COG2873	E	MET17	O-acetylhomoserine sulfhydrylase	PF01053.20	Cys_Met_Meta_PP	Cys/Met metabolism PLP-dependent enzyme
	ExT.1353	COG2021	E	MET2	Homoserine acetyltransferase	PF00561.20	Abhydrolase_1	alpha/beta hydrolase fold
	ExT.1354	COG1570	L	XseA	Exonuclease VII large subunit	PF02601.15	Exonuc_VII_L	Exonuclease VII large subunit
						PF13742.6	tRNA_anti_2	OB-fold nucleic acid binding domain
	ExT.1355	COG1785	PR	PhoA	Alkaline phosphatase	PF00245.20	Alk_phosphatase	Alkaline phosphatase
	ExT.1358	COG0365	I	Acs	Acyl-coenzyme A synthetases/AMP-(fatty) acid ligases	PF00501.28	AMP-binding	AMP-binding enzyme
						PF13193.6	AMP-binding_C	AMP-binding enzyme C-terminal domain
						PF16177.5	ACAS_N	Acetyl-coenzyme A synthetase N-terminus
	ExT.1359	COG2197	TK	CitB	Response regulator containing a CheY-like receiver domain and an HTH DNA-binding domain	PF00072.24	Response_reg	Response regulator receiver domain
						PF00196.19	GerE	Bacterial regulatory proteins luxR family
	ExT.1360	COG0591	E	PutP	Na+/proline symporter	PF02518.26	HATPase_c	Histidine kinase- DNA gyrase B- and HSP90-like ATPase
		COG2202	T	AtoS	FOG: PAS/PAC domain	PF00512.25	HisKA	His Kinase A (phospho-acceptor) domain
		COG0784	T	CheY	FOG: CheY-like receiver	PF00072.24	Response_reg	Response regulator receiver domain
		COG0642	T	BaeS	Signal transduction histidine kinase	PF12860.7	PAS_7	PAS fold
	ExT.1361	COG0812	M	MurB	UDP-N-acetylmuramate dehydrogenase	PF02873.16	MurB_C	UDP-N-acetylenolpyruvoylglucosamine reductase C-terminal domain
						PF01565.23	FAD_binding_4	FAD binding domain
	ExT.1362	COG0340	H	BirA	Biotin-(acetyl-CoA carboxylase) ligase	PF08279.12	HTH_11	HTH domain
		COG1654	K	BirA	Biotin operon repressor	PF03099.19	BPL_LplA_LipB	Biotin/lipoate A/B protein ligase family
						PF02237.17	BPL_C	Biotin protein ligase C terminal domain
	ExT.1363	COG1521	H	COG1521	Pantothenate kinase type III (Bvg accessory factor family protein)	PF03309.14	Pan_kinase	Type III pantothenate kinase
	ExT.1364	COG0790	T	COG0790	FOG: TPR repeat SEL1 subfamily	PF08238.12	Sel1	Sel1 repeat
	ExT.1365	COG0019	E	LysA	Diaminopimelate decarboxylase	PF00278.22	Orn_DAP_Arg_deC	Pyridoxal-dependent decarboxylase C-terminal sheet domain
	ExT.1366	COG1748	E	LYS9	Saccharopine dehydrogenase and related proteins	PF16653.5	Sacchrp_dh_C	Saccharopine dehydrogenase C-terminal domain
						PF03435.18	Sacchrp_dh_NADP	Saccharopine dehydrogenase NADP binding domain
	ExT.1367	COG1505	E	COG1505	Serine proteases of the peptidase family S9A	PF02897.15	Peptidase_S9_N	Prolyl oligopeptidase N-terminal beta-propeller domain
						PF00326.21	Peptidase_S9	Prolyl oligopeptidase family
	ExT.1368	COG1444	J	COG1444	Predicted P-loop ATPase fused to an acetyltransferase	PF08351.11	DUF1726	Domain of unknown function (DUF1726)
						PF13718.6	GNAT_acetyltr_2	GNAT acetyltransferase 2
						PF05127.14	Helicase_RecD	Helicase
	ExT.1369	COG0733	R	COG0733	Na+-dependent transporters of the SNF family	PF00209.18	SNF	Sodium:neurotransmitter symporter family
	ExT.137	COG2939	E	COG2939	Carboxypeptidase C (cathepsin A)	PF00450.22	Peptidase_S10	Serine carboxypeptidase
	ExT.1370	COG1485	R	COG1485	Predicted ATPase	PF03969.16	AFG1_ATPase	AFG1-like ATPase
	ExT.1371	COG3118	O	COG3118	Thioredoxin domain-containing protein	PF14561.6	TPR_20	Tetratricopeptide repeat
						PF14559.6	TPR_19	Tetratricopeptide repeat
						PF00085.20	Thioredoxin	Thioredoxin
	ExT.1372	COG1012	C	PutA	NAD-dependent aldehyde dehydrogenases	PF00171.22	Aldedh	Aldehyde dehydrogenase family
	ExT.1373	COG1012	C	PutA	NAD-dependent aldehyde dehydrogenases	PF00171.22	Aldedh	Aldehyde dehydrogenase family
	ExT.1375	COG0513	L	SrmB	Superfamily II DNA and RNA helicases	PF00270.29	DEAD	DEAD/DEAH box helicase
						PF03880.15	DbpA	DbpA RNA binding domain
						PF14617.6	CMS1	U3-containing 90S pre-ribosomal complex subunit
	ExT.1376	COG3040	M	Blc	Bacterial lipocalin	PF08212.12	Lipocalin_2	Lipocalin-like domain
	ExT.1377	COG3046	R	COG3046	Uncharacterized protein related to deoxyribodipyrimidine photolyase	PF04244.13	DPRP	Deoxyribodipyrimidine photo-lyase-related protein
	ExT.1379	COG3642	J	COG3642	Mn2+-dependent serine/threonine protein kinase	PF06293.14	Kdo	Lipopolysaccharide kinase (Kdo/WaaP) family
		COG1519	M	KdtA	3-deoxy-D-manno-octulosonic-acid transferase	PF04413.16	Glycos_transf_N	3-Deoxy-D-manno-octulosonic-acid transferase (kdotransferase)
	ExT.1380	COG0014	E	ProA	Gamma-glutamyl phosphate reductase	PF00171.22	Aldedh	Aldehyde dehydrogenase family
	ExT.1381	COG0263	E	ProB	Glutamate 5-kinase	PF01472.20	PUA	PUA domain
						PF00696.28	AA_kinase	Amino acid kinase family
	ExT.1382	COG2924	PO	COG2924	Uncharacterized protein conserved in bacteria	PF04362.14	Iron_traffic	Bacterial Fe(2+) trafficking
	ExT.1383	COG1194	L	MutY	A/G-specific DNA glycosylase	PF02467.16	Whib	Transcription factor WhiB
						PF14815.6	NUDIX_4	NUDIX domain
						PF00730.25	HhH-GPD	HhH-GPD superfamily base excision DNA repair protein
	ExT.1384	COG2885	M	OmpA	Outer membrane protein and related peptidoglycan-associated (lipo)proteins	PF13505.6	OMP_b-brl	Outer membrane protein beta-barrel domain
						PF00691.20	OmpA	OmpA family
						PF02412.18	TSP_3	Thrombospondin type 3 repeat
	ExT.1385	COG0220	J	COG0220	Predicted S-adenosylmethionine-dependent methyltransferase	PF02390.17	Methyltransf_4	Putative methyltransferase
	ExT.1386	COG0635	H	HemN	Coproporphyrinogen III oxidase and related Fe-S oxidoreductases	PF06969.16	HemN_C	HemN C-terminal domain
						PF04055.21	Radical_SAM	Radical SAM superfamily
	ExT.1387	COG0127	F	COG0127	Xanthosine triphosphate pyrophosphatase	PF01725.16	Ham1p_like	Ham1 family
	ExT.1388	COG3263	CP	COG3263	NhaP-type Na+/H+ and K+/H+ antiporters with a unique C-terminal domain	PF03471.17	CorC_HlyC	Transporter associated domain
						PF02080.21	TrkA_C	TrkA-C domain
						PF00999.21	Na_H_Exchanger	Sodium/hydrogen exchanger family
	ExT.139	COG1902	C	NemA	NADH:flavin oxidoreductases Old Yellow Enzyme family	PF00724.20	Oxidored_FMN	NADH:flavin oxidoreductase / NADH oxidase family
		COG0446	I	HcaD	Uncharacterized NAD(FAD)-dependent dehydrogenases	PF07992.14	Pyr_redox_2	Pyridine nucleotide-disulphide oxidoreductase
	ExT.1390	COG0762	S	COG0762	Predicted integral membrane protein	PF02325.17	YGGT	YGGT family
	ExT.1391	COG0345	E	ProC	Pyrroline-5-carboxylate reductase	PF03807.17	F420_oxidored	NADP oxidoreductase coenzyme F420-dependent
						PF14748.6	P5CR_dimer	Pyrroline-5-carboxylate reductase dimerisation
						PF03807.17	F420_oxidored	NADP oxidoreductase coenzyme F420-dependent
	ExT.1392	COG0325	R	COG0325	Predicted enzyme with a TIM-barrel fold	PF01168.20	Ala_racemase_N	Alanine racemase N-terminal domain
	ExT.1393	COG2805	NW	PilT	Tfp pilus assembly protein pilus retraction ATPase PilT	PF00437.20	T2SSE	Type II/IV secretion system protein
	ExT.1395	COG0154	J	GatA	Asp-tRNAAsn/Glu-tRNAGln amidotransferase A subunit and related amidases	PF01425.21	Amidase	Amidase
	ExT.1397	COG0533	J	QRI7	Metal-dependent proteases with possible chaperone activity	PF00814.25	Peptidase_M22	Glycoprotease family
	ExT.1398	COG0344	I	COG0344	Predicted membrane protein	PF02660.15	G3P_acyltransf	Glycerol-3-phosphate acyltransferase
	ExT.1399	COG1539	H	FolB	Dihydroneopterin aldolase	PF02152.18	FolB	Dihydroneopterin aldolase
	ExT.14	COG1066	O	Sms	Predicted ATP-dependent serine protease	PF18073.1	Rubredoxin_2	Rubredoxin metal binding domain
						PF06745.13	ATPase	KaiC
						PF13481.6	AAA_25	AAA domain
						PF13541.6	ChlI	Subunit ChlI of Mg-chelatase
	ExT.140	COG0613	R	COG0613	Predicted metal-dependent phosphoesterases (PHP family)	PF02811.19	PHP	PHP domain
	ExT.1400	COG0801	H	FolK	7 8-dihydro-6-hydroxymethylpterin-pyrophosphokinase	PF01288.20	HPPK	7 8-dihydro-6-hydroxymethylpterin-pyrophosphokinase (HPPK)
	ExT.1401	COG0617	J	PcnB	tRNA nucleotidyltransferase/poly(A) polymerase	PF12627.7	PolyA_pol_RNAbd	Probable RNA and SrmB- binding site of polymerase A
						PF01743.20	PolyA_pol	Poly A polymerase head domain
	ExT.1402	COG3267	U	ExeA	Type II secretory pathway component ExeA (predicted ATPase)	PF09848.9	DUF2075	Uncharacterized conserved protein (DUF2075)
						PF13401.6	AAA_22	AAA domain
						PF01471.18	PG_binding_1	Putative peptidoglycan binding domain
						PF07728.14	AAA_5	AAA domain (dynein-related subfamily)
	ExT.1404	COG1960	I	CaiA	Acyl-CoA dehydrogenases	PF12806.7	Acyl-CoA_dh_C	Acetyl-CoA dehydrogenase C-terminal like
						PF00441.24	Acyl-CoA_dh_1	Acyl-CoA dehydrogenase C-terminal domain
						PF02771.16	Acyl-CoA_dh_N	Acyl-CoA dehydrogenase N-terminal domain
						PF02770.19	Acyl-CoA_dh_M	Acyl-CoA dehydrogenase middle domain
						PF12418.8	AcylCoA_DH_N	Acyl-CoA dehydrogenase N terminal
	ExT.1406	COG4230	E	COG4230	Delta 1-pyrroline-5-carboxylate dehydrogenase	PF01619.18	Pro_dh	Proline dehydrogenase
		COG0506	E	PutA	Proline dehydrogenase	PF00171.22	Aldedh	Aldehyde dehydrogenase family
						PF14850.6	Pro_dh-DNA_bdg	DNA-binding domain of Proline dehydrogenase
						PF18327.1	PRODH	Proline utilization A proline dehydrogenase N-terminal domain
	ExT.1407	COG3025	P	COG3025	Uncharacterized conserved protein	PF01928.21	CYTH	CYTH domain
	ExT.1408	COG1391	O	GlnE	Glutamine synthetase adenylyltransferase	PF08335.11	GlnD_UR_UTase	GlnD PII-uridylyltransferase
						PF03710.15	GlnE	Glutamate-ammonia ligase adenylyltransferase
	ExT.1409	COG1560	I	HtrB	Lauroyl/myristoyl acyltransferase	PF03279.13	Lip_A_acyltrans	Bacterial lipid A biosynthesis acyltransferase
	ExT.141	COG0009	J	SUA5	Putative translation factor (SUA5)	PF01300.18	Sua5_yciO_yrdC	Telomere recombination
	ExT.1410	COG1538	M	TolC	Outer membrane protein	PF02321.18	OEP	Outer membrane efflux protein
	ExT.1411	COG0494	V	MutT	NTP pyrophosphohydrolases including oxidative damage repair enzymes	PF00293.28	NUDIX	NUDIX domain
	ExT.1412	COG3151	S	COG3151	Uncharacterized protein conserved in bacteria	PF06853.12	DUF1249	Protein of unknown function (DUF1249)
	ExT.1413	COG0187	L	GyrB	Type IIA topoisomerase (DNA gyrase/topo II topoisomerase IV) B subunit	PF02518.26	HATPase_c	Histidine kinase- DNA gyrase B- and HSP90-like ATPase
						PF01751.22	Toprim	Toprim domain
						PF00986.21	DNA_gyraseB_C	DNA gyrase B subunit carboxyl terminus
						PF00204.25	DNA_gyraseB	DNA gyrase B
	ExT.1414	COG0188	L	GyrA	Type IIA topoisomerase (DNA gyrase/topo II topoisomerase IV) A subunit	PF00521.20	DNA_topoisoIV	DNA gyrase/topoisomerase IV subunit A
						PF03989.13	DNA_gyraseA_C	DNA gyrase C-terminal domain beta-propeller
	ExT.1415	COG0204	I	PlsC	1-acyl-sn-glycerol-3-phosphate acyltransferase	PF01553.21	Acyltransferase	Acyltransferase
	ExT.1416	COG3076	J	COG3076	Uncharacterized protein conserved in bacteria	PF06877.11	RraB	Regulator of ribonuclease activity B
	ExT.1418	COG0525	J	ValS	Valyl-tRNA synthetase	PF08264.13	Anticodon_1	Anticodon-binding domain of tRNA
						PF00133.22	tRNA-synt_1	tRNA synthetases class I (I L M and V)
						PF10458.9	Val_tRNA-synt_C	Valyl tRNA synthetase tRNA binding arm
	ExT.1419	COG2927	L	HolC	DNA polymerase III chi subunit	PF04364.13	DNA_pol3_chi	DNA polymerase III chi subunit HolC
	ExT.142	COG1354	L	scpA	Rec8/ScpA/Scc1-like protein (kleisin family)	PF02616.14	SMC_ScpA	Segregation and condensation protein ScpA
	ExT.1420	COG0260	E	PepB	Leucyl aminopeptidase	PF00883.21	Peptidase_M17	Cytosol aminopeptidase family catalytic domain
						PF02789.17	Peptidase_M17_N	Cytosol aminopeptidase family N-terminal domain
	ExT.1421	COG0795	MN	COG0795	Predicted permeases	PF03739.14	LptF_LptG	Lipopolysaccharide export system permease LptF/LptG
	ExT.1422	COG0795	MN	COG0795	Predicted permeases	PF03739.14	LptF_LptG	Lipopolysaccharide export system permease LptF/LptG
	ExT.1423	COG1714	S	COG1714	Predicted membrane protein/domain	PF06271.12	RDD	RDD family
	ExT.1425	COG0557	K	VacB	Exoribonuclease R	PF00773.19	RNB	RNB domain
						PF17876.1	CSD2	Cold shock domain
						PF00575.23	S1	S1 RNA binding domain
	ExT.1426	COG0566	J	SpoU	rRNA methylases	PF00588.19	SpoU_methylase	SpoU rRNA Methylase family
						PF08032.12	SpoU_sub_bind	RNA 2'-O ribose methyltransferase substrate binding
	ExT.1428	COG0360	J	RpsF	Ribosomal protein S6	PF01250.17	Ribosomal_S6	Ribosomal protein S6
	ExT.1429	COG2965	L	PriB	Primosomal replication protein N	PF00436.25	SSB	Single-strand binding protein family
	ExT.143	COG1386	K	scpB	Chromosome segregation and condensation protein B	PF04079.16	SMC_ScpB	Segregation and condensation complex subunit ScpB
	ExT.1430	COG0238	J	RpsR	Ribosomal protein S18	PF01084.20	Ribosomal_S18	Ribosomal protein S18
	ExT.1431	COG0359	J	RplI	Ribosomal protein L9	PF01281.19	Ribosomal_L9_N	Ribosomal protein L9 N-terminal domain
						PF03948.14	Ribosomal_L9_C	Ribosomal protein L9 C-terminal domain
	ExT.1432	COG1595	K	RpoE	DNA-directed RNA polymerase specialized sigma subunit sigma24 homolog	PF04542.14	Sigma70_r2	Sigma-70 region 2
						PF08281.12	Sigma70_r4_2	Sigma-70 region 4
						PF13384.6	HTH_23	Homeodomain-like domain
	ExT.1434	COG3595	S	COG3595	Uncharacterized conserved protein	PF13349.6	DUF4097	Putative adhesin
	ExT.1435	COG0305	L	DnaB	Replicative DNA helicase	PF00772.21	DnaB	DnaB-like helicase N terminal domain
						PF03796.15	DnaB_C	DnaB-like helicase C terminal domain
	ExT.1436	COG1406	N	COG1406	Predicted inhibitor of MCP methylation homolog of CheC	PF13690.6	CheX	Chemotaxis phosphatase CheX
	ExT.1438	COG0308	E	PepN	Aminopeptidase N	PF01433.20	Peptidase_M1	Peptidase family M1 domain
	ExT.1439	COG0735	P	Fur	Fe2+/Zn2+ uptake regulation proteins	PF01475.19	FUR	Ferric uptake regulator family
	ExT.144	COG1187	J	RsuA	16S rRNA uridine-516 pseudouridylate synthase and related pseudouridylate synthases	PF00849.22	PseudoU_synth_2	RNA pseudouridylate synthase
						PF01479.25	S4	S4 domain
	ExT.1440	COG0042	J	COG0042	tRNA-dihydrouridine synthase	PF01207.17	Dus	Dihydrouridine synthase (Dus)
	ExT.1442	COG2355	E	COG2355	Zn-dependent dipeptidase microsomal dipeptidase homolog	PF01244.21	Peptidase_M19	Membrane dipeptidase (Peptidase family M19)
	ExT.1443	COG0051	J	RpsJ	Ribosomal protein S10	PF00338.22	Ribosomal_S10	Ribosomal protein S10p/S20e
	ExT.1444	COG0087	J	RplC	Ribosomal protein L3	PF00297.22	Ribosomal_L3	Ribosomal protein L3
	ExT.1445	COG0088	J	RplD	Ribosomal protein L4	PF00573.22	Ribosomal_L4	Ribosomal protein L4/L1 family
	ExT.1446	COG0089	J	RplW	Ribosomal protein L23	PF00276.20	Ribosomal_L23	Ribosomal protein L23
	ExT.1447	COG0090	J	RplB	Ribosomal protein L2	PF03947.18	Ribosomal_L2_C	Ribosomal Proteins L2 C-terminal domain
						PF00181.23	Ribosomal_L2	Ribosomal Proteins L2 RNA binding domain
	ExT.1448	COG0185	J	RpsS	Ribosomal protein S19	PF00203.21	Ribosomal_S19	Ribosomal protein S19
	ExT.1449	COG0091	J	RplV	Ribosomal protein L22	PF00237.19	Ribosomal_L22	Ribosomal protein L22p/L17e
	ExT.145	COG2957	E	COG2957	Peptidylarginine deiminase and related enzymes	PF04371.15	PAD_porph	Porphyromonas-type peptidyl-arginine deiminase
	ExT.1450	COG0092	J	RpsC	Ribosomal protein S3	PF00189.20	Ribosomal_S3_C	Ribosomal protein S3 C-terminal domain
						PF07650.17	KH_2	KH domain
	ExT.1451	COG0197	J	RplP	Ribosomal protein L16/L10E	PF00252.18	Ribosomal_L16	Ribosomal protein L16p/L10e
	ExT.1452	COG0255	J	RpmC	Ribosomal protein L29	PF00831.23	Ribosomal_L29	Ribosomal L29 protein
	ExT.1453	COG0186	J	RpsQ	Ribosomal protein S17	PF00366.20	Ribosomal_S17	Ribosomal protein S17
	ExT.1455	COG1320	P	MnhG	Multisubunit Na+/H+ antiporter MnhG subunit	PF03334.14	PhaG_MnhG_YufB	Na+/H+ antiporter subunit
	ExT.1456	COG2212	P	MnhF	Multisubunit Na+/H+ antiporter MnhF subunit	PF04066.13	MrpF_PhaF	Multiple resistance and pH regulation protein F (MrpF / PhaF)
	ExT.1457	COG1863	P	MnhE	Multisubunit Na+/H+ antiporter MnhE subunit	PF01899.16	MNHE	Na+/H+ ion antiporter subunit
	ExT.1458	COG0651	CP	HyfB	Formate hydrogenlyase subunit 3/Multisubunit Na+/H+ antiporter MnhD subunit	PF00361.20	Proton_antipo_M	Proton-conducting membrane transporter
	ExT.1459	COG1006	P	MnhC	Multisubunit Na+/H+ antiporter MnhC subunit	PF00420.24	Oxidored_q2	NADH-ubiquinone/plastoquinone oxidoreductase chain 4L
	ExT.146	COG2909	K	MalT	ATP-dependent transcriptional regulator	PF13424.6	TPR_12	Tetratricopeptide repeat
		COG2199	T	COG2199	c-di-GMP synthetase (diguanylate cyclase GGDEF domain)	PF17874.1	TPR_MalT	MalT-like TPR region
						PF00990.21	GGDEF	Diguanylate cyclase GGDEF domain
						PF06365.12	CD34_antigen	CD34/Podocalyxin family
	ExT.1460	COG1009	CP	NuoL	NADH:ubiquinone oxidoreductase subunit 5 (chain L)/Multisubunit Na+/H+ antiporter MnhA subunit	PF04039.13	MnhB	Domain related to MnhB subunit of Na+/H+ antiporter
		COG2111	P	MnhB	Multisubunit Na+/H+ antiporter MnhB subunit	PF00361.20	Proton_antipo_M	Proton-conducting membrane transporter
						PF00662.20	Proton_antipo_N	NADH-Ubiquinone oxidoreductase (complex I) chain 5 N-terminus
	ExT.1461	COG0093	J	RplN	Ribosomal protein L14	PF00238.19	Ribosomal_L14	Ribosomal protein L14p/L23e
	ExT.1462	COG0198	J	RplX	Ribosomal protein L24	PF17136.4	ribosomal_L24	Ribosomal proteins 50S L24/mitochondrial 39S L24
						PF00467.29	KOW	KOW motif
	ExT.1463	COG0094	J	RplE	Ribosomal protein L5	PF00281.19	Ribosomal_L5	Ribosomal protein L5
						PF00673.21	Ribosomal_L5_C	ribosomal L5P family C-terminus
	ExT.1464	COG0199	J	RpsN	Ribosomal protein S14	PF00253.21	Ribosomal_S14	Ribosomal protein S14p/S29e
	ExT.1465	COG0096	J	RpsH	Ribosomal protein S8	PF00410.19	Ribosomal_S8	Ribosomal protein S8
	ExT.1466	COG0097	J	RplF	Ribosomal protein L6P/L9E	PF00347.23	Ribosomal_L6	Ribosomal protein L6
	ExT.1467	COG0256	J	RplR	Ribosomal protein L18	PF00861.22	Ribosomal_L18p	Ribosomal L18 of archaea bacteria mitoch. and chloroplast
	ExT.1468	COG0098	J	RpsE	Ribosomal protein S5	PF00333.20	Ribosomal_S5	Ribosomal protein S5 N-terminal domain
						PF03719.15	Ribosomal_S5_C	Ribosomal protein S5 C-terminal domain
	ExT.1469	COG1841	J	RpmD	Ribosomal protein L30/L7E	PF00327.20	Ribosomal_L30	Ribosomal protein L30p/L7e
	ExT.147	COG2968	S	COG2968	Uncharacterized conserved protein	PF04402.14	SIMPL	Protein of unknown function (DUF541)
	ExT.1470	COG0200	J	RplO	Ribosomal protein L15	PF00828.19	Ribosomal_L27A	Ribosomal proteins 50S-L15 50S-L18e 60S-L27A
	ExT.1471	COG0201	U	SecY	Preprotein translocase subunit SecY	PF00344.20	SecY	SecY translocase
	ExT.1472	COG0257	J	RpmJ	Ribosomal protein L36	PF00444.18	Ribosomal_L36	Ribosomal protein L36
	ExT.1473	COG0099	J	RpsM	Ribosomal protein S13	PF00416.22	Ribosomal_S13	Ribosomal protein S13/S18
	ExT.1474	COG0100	J	RpsK	Ribosomal protein S11	PF00411.19	Ribosomal_S11	Ribosomal protein S11
	ExT.1475	COG0522	J	RpsD	Ribosomal protein S4 and related proteins	PF00163.19	Ribosomal_S4	Ribosomal protein S4/S9 N-terminal domain
						PF01479.25	S4	S4 domain
	ExT.1476	COG0202	K	RpoA	DNA-directed RNA polymerase alpha subunit/40 kD subunit	PF01193.24	RNA_pol_L	RNA polymerase Rpb3/Rpb11 dimerisation domain
						PF03118.15	RNA_pol_A_CTD	Bacterial RNA polymerase alpha chain C terminal domain
						PF01000.26	RNA_pol_A_bac	RNA polymerase Rpb3/RpoA insert domain
	ExT.1477	COG0203	J	RplQ	Ribosomal protein L17	PF01196.19	Ribosomal_L17	Ribosomal protein L17
	ExT.148	COG2137	O	OraA	Uncharacterized protein conserved in bacteria	PF02631.16	RecX	RecX family
	ExT.1480	COG0834	ET	HisJ	ABC-type amino acid transport/signal transduction systems periplasmic component/domain	PF00497.20	SBP_bac_3	Bacterial extracellular solute-binding proteins family 3
	ExT.1481	COG2066	E	GlsA	Glutaminase	PF04960.15	Glutaminase	Glutaminase
	ExT.1482	COG0824	I	FcbC	Predicted thioesterase	PF13279.6	4HBT_2	Thioesterase-like superfamily
	ExT.1483	COG0178	L	UvrA	Excinuclease ATPase subunit	PF13476.6	AAA_23	AAA domain
						PF00684.19	DnaJ_CXXCXGXG	DnaJ central domain
						PF17760.1	UvrA_inter	UvrA interaction domain
						PF00005.27	ABC_tran	ABC transporter
						PF17755.1	UvrA_DNA-bind	UvrA DNA-binding domain
						PF13401.6	AAA_22	AAA domain
						PF13481.6	AAA_25	AAA domain
						PF02463.19	SMC_N	RecF/RecN/SMC N terminal domain
	ExT.1484	COG2814	G	AraJ	Arabinose efflux permease	PF07690.16	MFS_1	Major Facilitator Superfamily
	ExT.1485	COG0629	L	Ssb	Single-stranded DNA-binding protein	PF00436.25	SSB	Single-strand binding protein family
	ExT.1486	COG1816	F	Add	Adenosine deaminase	PF00962.22	A_deaminase	Adenosine/AMP deaminase
	ExT.1487	COG1435	F	Tdk	Thymidine kinase	PF00265.18	TK	Thymidine kinase
	ExT.1488	COG0418	F	PyrC	Dihydroorotase	PF01979.20	Amidohydro_1	Amidohydrolase family
	ExT.149	COG0013	J	AlaS	Alanyl-tRNA synthetase	PF07973.14	tRNA_SAD	Threonyl and Alanyl tRNA synthetase second additional domain
						PF02272.19	DHHA1	DHHA1 domain
						PF01411.19	tRNA-synt_2c	tRNA synthetases class II (A)
	ExT.1491	COG3166	NW	PilN	Tfp pilus assembly protein PilN	PF04375.14	HemX	HemX putative uroporphyrinogen-III C-methyltransferase
						PF05137.13	PilN	Fimbrial assembly protein (PilN)
	ExT.1494	COG1450	U	PulD	Type II secretory pathway component PulD	PF00263.21	Secretin	Bacterial type II and III secretion system protein
						PF07660.14	STN	Secretin and TonB N terminus short domain
						PF07655.13	Secretin_N_2	Secretin N-terminal domain
	ExT.1495	COG3267	U	ExeA	Type II secretory pathway component ExeA (predicted ATPase)	PF13401.6	AAA_22	AAA domain
	ExT.1496	COG4783	R	COG4783	Putative Zn-dependent protease contains TPR repeats	PF13432.6	TPR_16	Tetratricopeptide repeat
						PF13429.6	TPR_15	Tetratricopeptide repeat
	ExT.1497	COG2804	NUW	PulE	Type II secretory pathway ATPase PulE/Tfp pilus assembly pathway ATPase PilB	PF00437.20	T2SSE	Type II/IV secretion system protein
						PF13191.6	AAA_16	AAA ATPase domain
						PF05157.15	T2SSE_N	Type II secretion system (T2SS) protein E N-terminal domain
	ExT.1498	COG1459	NUW	PulF	Type II secretory pathway component PulF	PF00482.23	T2SSF	Type II secretion system (T2SS) protein F
						PF03631.15	Virul_fac_BrkB	Virulence factor BrkB
	ExT.15	COG0488	R	Uup	ATPase components of ABC transporters with duplicated ATPase domains	PF13238.6	AAA_18	AAA domain
						PF12848.7	ABC_tran_Xtn	ABC transporter
						PF00005.27	ABC_tran	ABC transporter
						PF13304.6	AAA_21	AAA domain putative AbiEii toxin Type IV TA system
	ExT.150	COG1551	T	CsrA	RNA-binding global regulator CsrA	PF02599.16	CsrA	Global regulator protein family
	ExT.1501	COG4969	NW	PilA	Tfp pilus assembly protein major pilin PilA	PF07963.12	N_methyl	Prokaryotic N-terminal methylation motif
		COG2165	NUW	PulG	Type II secretory pathway pseudopilin PulG
	ExT.1503	COG2165	NUW	PulG	Type II secretory pathway pseudopilin PulG	PF07963.12	N_methyl	Prokaryotic N-terminal methylation motif
	ExT.1504	COG2165	NUW	PulG	Type II secretory pathway pseudopilin PulG	PF07963.12	N_methyl	Prokaryotic N-terminal methylation motif
	ExT.1506	COG1664	Z	CcmA	Integral membrane protein CcmA involved in cell shape determination	PF13385.6	Laminin_G_3	Concanavalin A-like lectin/glucanases superfamily
						PF02210.24	Laminin_G_2	Laminin G domain
						PF04519.13	Bactofilin	Polymer-forming cytoskeletal
	ExT.1507	COG1262	O	COG1262	Uncharacterized conserved protein	PF03781.16	FGE-sulfatase	Sulfatase-modifying factor enzyme 1
		COG1196	D	Smc	Chromosome segregation ATPases	PF08308.11	PEGA	PEGA domain
	ExT.1508	COG1077	D	MreB	Actin-like ATPase involved in cell morphogenesis	PF06723.13	MreB_Mbl	MreB/Mbl protein
	ExT.1509	COG1792	D	MreC	Cell shape-determining protein	PF04085.14	MreC	rod shape-determining protein MreC
	ExT.151	COG3630	C	OadG	Na+-transporting methylmalonyl-CoA/oxaloacetate decarboxylase gamma subunit	PF04277.13	OAD_gamma	Oxaloacetate decarboxylase gamma chain
	ExT.1510	COG2891	M	MreD	Cell shape-determining protein	PF04093.12	MreD	rod shape-determining protein MreD
	ExT.1511	COG0424	Q	Maf	Nucleotide-binding protein implicated in inhibition of septum formation	PF02545.14	Maf	Maf-like protein
	ExT.1512	COG1530	J	CafA	Ribonucleases G and E	PF10150.9	RNase_E_G	Ribonuclease E/G family
						PF00575.23	S1	S1 RNA binding domain
	ExT.1513	COG3164	S	COG3164	Predicted membrane protein	PF13116.6	DUF3971	Protein of unknown function
						PF13502.6	AsmA_2	AsmA-like C-terminal region
	ExT.1514	COG0388	R	COG0388	Predicted amidohydrolase	PF00795.22	CN_hydrolase	Carbon-nitrogen hydrolase
	ExT.1515	COG0312	R	TldD	Predicted Zn-dependent proteases and their inactivated homologs	PF01523.16	PmbA_TldD	Putative modulator of DNA gyrase
	ExT.1516	COG3028	J	COG3028	Uncharacterized protein conserved in bacteria	PF04751.14	DUF615	Protein of unknown function (DUF615)
	ExT.1517	COG0312	R	TldD	Predicted Zn-dependent proteases and their inactivated homologs	PF01523.16	PmbA_TldD	Putative modulator of DNA gyrase
	ExT.1518	COG2239	P	MgtE	Mg/Co/Ni transporter MgtE (contains CBS domain)	PF03448.17	MgtE_N	MgtE intracellular N domain
						PF00571.28	CBS	CBS domain
	ExT.1519	COG1925	TG	FruB	Phosphotransferase system HPr-related proteins	PF00381.19	PTS-HPr	PTS HPr component phosphorylation site
	ExT.152	COG0511	HI	AccB	Biotin carboxyl carrier protein	PF02436.18	PYC_OADA	Conserved carboxylase domain
		COG5016	C	COG5016	Pyruvate/oxaloacetate carboxyltransferase	PF00364.22	Biotin_lipoyl	Biotin-requiring enzyme
						PF00682.19	HMGL-like	HMGL-like
	ExT.1520	COG1660	T	COG1660	Predicted P-loop-containing kinase	PF03668.15	ATP_bind_2	P-loop ATPase protein family
	ExT.1521	COG1762	GT	PtsN	Phosphotransferase system mannitol/fructose-specific IIA domain (Ntr-type)	PF00359.22	PTS_EIIA_2	Phosphoenolpyruvate-dependent sugar phosphotransferase system EIIA 2
	ExT.1522	COG1544	J	COG1544	Ribosome-associated protein Y (PSrp-1)	PF02482.19	Ribosomal_S30AE	Sigma 54 modulation protein / S30EA ribosomal protein
	ExT.1523	COG1508	K	RpoN	DNA-directed RNA polymerase specialized sigma subunit sigma54 homolog	PF04963.13	Sigma54_CBD	Sigma-54 factor core binding domain
						PF04552.13	Sigma54_DBD	Sigma-54 DNA binding domain
	ExT.1524	COG1137	M	YhbG	ABC-type (unclassified) transport system ATPase component	PF00005.27	ABC_tran	ABC transporter
	ExT.1525	COG1934	M	COG1934	Uncharacterized protein conserved in bacteria	PF03968.14	OstA	OstA-like protein
	ExT.1526	COG3117	M	COG3117	Uncharacterized protein conserved in bacteria	PF06835.13	LptC	Lipopolysaccharide-assembly LptC-related
	ExT.1527	COG1778	MR	COG1778	Low specificity phosphatase (HAD superfamily)	PF05116.13	S6PP	Sucrose-6F-phosphate phosphohydrolase
						PF08282.12	Hydrolase_3	haloacid dehalogenase-like hydrolase
						PF00702.26	Hydrolase	haloacid dehalogenase-like hydrolase
	ExT.1528	COG0794	GM	GutQ	Predicted sugar phosphate isomerase involved in capsule formation	PF01380.22	SIS	SIS domain
		COG0517	T	COG0517	FOG: CBS domain	PF00571.28	CBS	CBS domain
	ExT.1529	COG1309	K	AcrR	Transcriptional regulator	PF00440.23	TetR_N	Bacterial regulatory proteins tetR family
						PF17937.1	TetR_C_28	Tetracyclin repressor-like C-terminal domain
	ExT.153	COG1883	C	OadB	Na+-transporting methylmalonyl-CoA/oxaloacetate decarboxylase beta subunit	PF03977.13	OAD_beta	Na+-transporting oxaloacetate decarboxylase beta subunit
	ExT.1530	COG1127	M	Ttg2A	ABC-type transport system involved in resistance to organic solvents ATPase component	PF13304.6	AAA_21	AAA domain putative AbiEii toxin Type IV TA system
						PF00005.27	ABC_tran	ABC transporter
	ExT.1531	COG0767	M	Ttg2B	ABC-type transport system involved in resistance to organic solvents permease component	PF02405.16	MlaE	Permease MlaE
	ExT.1532	COG1463	M	Ttg2C	ABC-type transport system involved in resistance to organic solvents periplasmic component	PF02470.20	MlaD	MlaD protein
	ExT.1533	COG2854	I	Ttg2D	ABC-type transport system involved in resistance to organic solvents auxiliary component	PF05494.12	MlaC	MlaC protein
	ExT.1534	COG3113	M	COG3113	Predicted NTP binding protein (contains STAS domain)	PF13466.6	STAS_2	STAS domain
	ExT.1535	COG5007	T	COG5007	Predicted transcriptional regulator BolA superfamily	PF01722.18	BolA	BolA-like protein
	ExT.1536	COG0766	M	MurA	UDP-N-acetylglucosamine enolpyruvyl transferase	PF00275.20	EPSP_synthase	EPSP synthase (3-phosphoshikimate 1-carboxyvinyltransferase)
	ExT.1537	COG0265	O	DegQ	Trypsin-like serine proteases typically periplasmic contain C-terminal PDZ domain	PF13365.6	Trypsin_2	Trypsin-like peptidase domain
						PF13180.6	PDZ_2	PDZ domain
	ExT.1538	COG0265	O	DegQ	Trypsin-like serine proteases typically periplasmic contain C-terminal PDZ domain	PF00595.24	PDZ	PDZ domain
						PF13365.6	Trypsin_2	Trypsin-like peptidase domain
	ExT.1539	COG3105	S	COG3105	Uncharacterized protein conserved in bacteria	PF06295.12	DUF1043	Protein of unknown function (DUF1043)
	ExT.1540	COG1485	R	COG1485	Predicted ATPase	PF03969.16	AFG1_ATPase	AFG1-like ATPase
	ExT.1541	COG0102	J	RplM	Ribosomal protein L13	PF00572.18	Ribosomal_L13	Ribosomal protein L13
	ExT.1542	COG0103	J	RpsI	Ribosomal protein S9	PF00380.19	Ribosomal_S9	Ribosomal protein S9/S16
	ExT.1543	COG0723	C	QcrA	Rieske Fe-S protein	PF00355.26	Rieske	Rieske [2Fe-2S] domain
						PF10399.9	UCR_Fe-S_N	Ubiquitinol-cytochrome C reductase Fe-S subunit TAT signal
	ExT.1544	COG1290	C	QcrB	Cytochrome b subunit of the bc complex	PF00032.17	Cytochrom_B_C	Cytochrome b(C-terminal)/b6/petD
						PF00033.19	Cytochrome_B	Cytochrome b/b6/petB
	ExT.1545	COG2857	C	CYT1	Cytochrome c1	PF02167.15	Cytochrom_C1	Cytochrome C1 family
	ExT.1546	COG0625	O	Gst	Glutathione S-transferase	PF00043.25	GST_C	Glutathione S-transferase C-terminal domain
						PF02798.20	GST_N	Glutathione S-transferase N-terminal domain
	ExT.1547	COG2969	R	SspB	Stringent starvation protein B	PF04386.13	SspB	Stringent starvation protein B
	ExT.1548	COG2823	S	OsmY	Predicted periplasmic or secreted lipoprotein	PF04972.17	BON	BON domain
	ExT.1549	COG0279	G	GmhA	Phosphoheptose isomerase	PF13580.6	SIS_2	SIS domain
	ExT.155	COG2198	T	ArcB	FOG: HPt domain	PF01627.23	Hpt	Hpt domain
		COG0784	T	CheY	FOG: CheY-like receiver	PF00512.25	HisKA	His Kinase A (phospho-acceptor) domain
		COG0642	T	BaeS	Signal transduction histidine kinase	PF08448.10	PAS_4	PAS fold
		COG3706	TK	PleD	Response regulator containing a CheY-like receiver domain and a GGDEF domain	PF00072.24	Response_reg	Response regulator receiver domain
						PF02518.26	HATPase_c	Histidine kinase- DNA gyrase B- and HSP90-like ATPase
	ExT.1550	COG0792	L	COG0792	Predicted endonuclease distantly related to archaeal Holliday junction resolvase	PF02021.17	UPF0102	Uncharacterised protein family UPF0102
	ExT.1551	COG3107	M	LppC	Putative lipoprotein	PF04348.13	LppC	LppC putative lipoprotein
	ExT.1552	COG0313	J	COG0313	Predicted methyltransferases	PF00590.20	TP_methylase	Tetrapyrrole (Corrin/Porphyrin) Methylases
	ExT.1553	COG2199	T	COG2199	c-di-GMP synthetase (diguanylate cyclase GGDEF domain)	PF00990.21	GGDEF	Diguanylate cyclase GGDEF domain
		COG2200	T	Rtn	c-di-GMP phosphodiesterase class I (EAL domain)	PF00563.20	EAL	EAL domain
		COG3452	T	COG3452	Predicted periplasmic ligand-binding sensor domain	PF03924.13	CHASE	CHASE domain
	ExT.1554	COG2001	J	COG2001	Uncharacterized protein conserved in bacteria	PF02381.18	MraZ	MraZ protein putative antitoxin-like
	ExT.1555	COG0275	J	COG0275	Predicted S-adenosylmethionine-dependent methyltransferase involved in cell envelope biogenesis	PF01795.19	Methyltransf_5	MraW methylase family
	ExT.1556	COG3116	D	FtsL	Cell division protein	PF04999.13	FtsL	Cell division protein FtsL
	ExT.1557	COG0768	DM	FtsI	Cell division protein FtsI/penicillin-binding protein 2	PF00905.22	Transpeptidase	Penicillin binding protein transpeptidase domain
						PF03717.15	PBP_dimer	Penicillin-binding Protein dimerisation domain
	ExT.1558	COG0769	M	MurE	UDP-N-acetylmuramyl tripeptide synthase	PF01225.25	Mur_ligase	Mur ligase family catalytic domain
						PF08245.12	Mur_ligase_M	Mur ligase middle domain
						PF02875.21	Mur_ligase_C	Mur ligase family glutamate ligase domain
	ExT.1559	COG0770	M	MurF	UDP-N-acetylmuramyl pentapeptide synthase	PF08245.12	Mur_ligase_M	Mur ligase middle domain
						PF01225.25	Mur_ligase	Mur ligase family catalytic domain
						PF02875.21	Mur_ligase_C	Mur ligase family glutamate ligase domain
	ExT.156	COG2918	H	GshA	Gamma-glutamylcysteine synthetase	PF04262.14	Glu_cys_ligase	Glutamate-cysteine ligase
	ExT.1560	COG0472	M	Rfe	UDP-N-acetylmuramyl pentapeptide phosphotransferase/UDP-N- acetylglucosamine-1-phosphate transferase	PF10555.9	MraY_sig1	Phospho-N-acetylmuramoyl-pentapeptide-transferase signature 1
						PF00953.21	Glycos_transf_4	Glycosyl transferase family 4
						PF00953.21	Glycos_transf_4	Glycosyl transferase family 4
						PF10555.9	MraY_sig1	Phospho-N-acetylmuramoyl-pentapeptide-transferase signature 1
						PF00953.21	Glycos_transf_4	Glycosyl transferase family 4
	ExT.1561	COG0771	M	MurD	UDP-N-acetylmuramoylalanine-D-glutamate ligase	PF02875.21	Mur_ligase_C	Mur ligase family glutamate ligase domain
						PF08245.12	Mur_ligase_M	Mur ligase middle domain
	ExT.1562	COG0772	D	FtsW	Bacterial cell division membrane protein	PF01098.19	FTSW_RODA_SPOVE	Cell cycle protein
	ExT.1563	COG0707	M	MurG	UDP-N-acetylglucosamine:LPS N-acetylglucosamine transferase	PF04101.16	Glyco_tran_28_C	Glycosyltransferase family 28 C-terminal domain
						PF03033.20	Glyco_transf_28	Glycosyltransferase family 28 N-terminal domain
	ExT.1564	COG0773	M	MurC	UDP-N-acetylmuramate-alanine ligase	PF08245.12	Mur_ligase_M	Mur ligase middle domain
						PF01225.25	Mur_ligase	Mur ligase family catalytic domain
						PF02875.21	Mur_ligase_C	Mur ligase family glutamate ligase domain
	ExT.1565	COG1181	MR	DdlA	D-alanine-D-alanine ligase and related ATP-grasp enzymes	PF01820.21	Dala_Dala_lig_N	D-ala D-ala ligase N-terminus
						PF07478.13	Dala_Dala_lig_C	D-ala D-ala ligase C-terminus
	ExT.1566	COG1589	D	FtsQ	Cell division septal protein	PF00012.20	HSP70	Hsp70 protein
		COG0849	D	ftsA	Cell division ATPase FtsA	PF14450.6	FtsA	Cell division protein FtsA
						PF03799.15	FtsQ	Cell division protein FtsQ
	ExT.1567	COG0206	D	FtsZ	Cell division GTPase	PF12327.8	FtsZ_C	FtsZ family C-terminal domain
						PF00091.25	Tubulin	Tubulin/FtsZ family GTPase domain
	ExT.1568	COG0774	M	LpxC	UDP-3-O-acyl-N-acetylglucosamine deacetylase	PF03331.13	LpxC	UDP-3-O-acyl N-acetylglycosamine deacetylase
	ExT.1569	COG4701	S	COG4701	Uncharacterized protein conserved in bacteria	PF05258.12	DciA	Dna[CI] antecedent DciA
	ExT.1570	COG4942	D	COG4942	Membrane-bound metallopeptidase	PF01551.22	Peptidase_M23	Peptidase family M23
		COG0739	M	NlpD	Membrane proteins related to metalloendopeptidases
	ExT.1571	COG0653	U	SecA	Preprotein translocase subunit SecA (ATPase RNA helicase)	PF02810.15	SEC-C	SEC-C motif
						PF07516.13	SecA_SW	SecA Wing and Scaffold domain
						PF07517.14	SecA_DEAD	SecA DEAD-like domain
	ExT.1572	COG1051	F	COG1051	ADP-ribose pyrophosphatase	PF00293.28	NUDIX	NUDIX domain
	ExT.1573	COG3024	L	COG3024	Uncharacterized protein conserved in bacteria	PF03884.14	YacG	DNA gyrase inhibitor YacG
	ExT.1574	COG4582	D	COG4582	Uncharacterized protein conserved in bacteria	PF07072.11	ZapD	Cell division protein
	ExT.1575	COG0237	H	CoaE	Dephospho-CoA kinase	PF01121.20	CoaE	Dephospho-CoA kinase
	ExT.1576	COG1989	NU	PulO	Type II secretory pathway prepilin signal peptidase PulO and related peptidases	PF06750.13	DiS_P_DiS	Bacterial Peptidase A24 N-terminal domain
						PF01478.18	Peptidase_A24	Type IV leader peptidase family
	ExT.1577	COG1459	NUW	PulF	Type II secretory pathway component PulF	PF00482.23	T2SSF	Type II secretion system (T2SS) protein F
	ExT.1578	COG2804	NUW	PulE	Type II secretory pathway ATPase PulE/Tfp pilus assembly pathway ATPase PilB	PF00437.20	T2SSE	Type II/IV secretion system protein
	ExT.1579	COG4969	NW	PilA	Tfp pilus assembly protein major pilin PilA	PF07963.12	N_methyl	Prokaryotic N-terminal methylation motif
	ExT.158	COG4536	P	CorB	Putative Mg2+ and Co2+ transporter CorB	PF01595.20	DUF21	Cyclin M transmembrane N-terminal domain
						PF00571.28	CBS	CBS domain
						PF03471.17	CorC_HlyC	Transporter associated domain
	ExT.1580	COG0157	H	NadC	Nicotinate-nucleotide pyrophosphorylase	PF01729.19	QRPTase_C	Quinolinate phosphoribosyl transferase C-terminal domain
						PF02749.16	QRPTase_N	Quinolinate phosphoribosyl transferase N-terminal domain
	ExT.1581	COG3023	M	ampD	N-acetyl-anhydromuramyl-L-alanine amidase	PF01510.25	Amidase_2	N-acetylmuramoyl-L-alanine amidase
	ExT.1582	COG3725	V	AmpE	Membrane protein required for beta-lactamase induction	PF17113.5	AmpE	Regulatory signalling modulator protein AmpE
	ExT.1583	COG2186	K	FadR	Transcriptional regulators	PF07729.12	FCD	FCD domain
						PF00392.21	GntR	Bacterial regulatory proteins gntR family
						PF01978.19	TrmB	Sugar-specific transcriptional regulator TrmB
	ExT.1584	COG2609	C	AceE	Pyruvate dehydrogenase complex dehydrogenase (E1) component	PF00456.21	Transketolase_N	Transketolase thiamine diphosphate binding domain
						PF17831.1	PDH_E1_M	Pyruvate dehydrogenase E1 component middle domain
	ExT.1585	COG0511	HI	AccB	Biotin carboxyl carrier protein	PF02817.17	E3_binding	e3 binding domain
		COG0508	C	AceF	Pyruvate/2-oxoglutarate dehydrogenase complex dihydrolipoamide acyltransferase (E2) component and related enzymes	PF00364.22	Biotin_lipoyl	Biotin-requiring enzyme
						PF00198.23	2-oxoacid_dh	2-oxoacid dehydrogenases acyltransferase (catalytic domain)
	ExT.1586	COG1249	C	Lpd	Pyruvate/2-oxoglutarate dehydrogenase complex dihydrolipoamide dehydrogenase (E3) component and related enzymes	PF07992.14	Pyr_redox_2	Pyridine nucleotide-disulphide oxidoreductase
						PF02852.22	Pyr_redox_dim	Pyridine nucleotide-disulphide oxidoreductase dimerisation domain
	ExT.1587	COG3590	O	PepO	Predicted metalloendopeptidase	PF05649.13	Peptidase_M13_N	Peptidase family M13
						PF01431.21	Peptidase_M13	Peptidase family M13
	ExT.1589	COG0845	MV	AcrA	Membrane-fusion protein	PF16576.5	HlyD_D23	Barrel-sandwich domain of CusB or HlyD membrane-fusion
	ExT.159	COG4137	R	COG4137	ABC-type uncharacterized transport system permease component	PF01578.20	Cytochrom_C_asm	Cytochrome C assembly protein
	ExT.1590	COG3696	P	COG3696	Putative silver efflux pump	PF00873.19	ACR_tran	AcrB/AcrD/AcrF family
	ExT.1592	COG0583	K	LysR	Transcriptional regulator	PF00126.27	HTH_1	Bacterial regulatory helix-turn-helix protein lysR family
						PF03466.20	LysR_substrate	LysR substrate binding domain
	ExT.1593	COG0845	MV	AcrA	Membrane-fusion protein	PF13437.6	HlyD_3	HlyD family secretion protein
						PF13533.6	Biotin_lipoyl_2	Biotin-lipoyl like
						PF16576.5	HlyD_D23	Barrel-sandwich domain of CusB or HlyD membrane-fusion
	ExT.1594	COG0841	V	AcrB	Cation/multidrug efflux pump	PF00873.19	ACR_tran	AcrB/AcrD/AcrF family
	ExT.1595	COG1049	C	AcnB	Aconitase B	PF11791.8	Aconitase_B_N	Aconitate B N-terminal domain
						PF06434.13	Aconitase_2_N	Aconitate hydratase 2 N-terminus
						PF00330.20	Aconitase	Aconitase family (aconitate hydratase)
	ExT.1598	COG4805	S	COG4805	Uncharacterized protein conserved in bacteria	PF05960.11	DUF885	Bacterial protein of unknown function (DUF885)
	ExT.1599	COG2837	P	COG2837	Predicted iron-dependent peroxidase	PF04261.12	Dyp_perox	Dyp-type peroxidase family
	ExT.16	COG0112	E	GlyA	Glycine/serine hydroxymethyltransferase	PF00464.19	SHMT	Serine hydroxymethyltransferase
	ExT.160	COG0541	U	Ffh	Signal recognition particle GTPase	PF02881.19	SRP54_N	SRP54-type protein helical bundle domain
						PF02978.19	SRP_SPB	Signal peptide binding domain
						PF00448.22	SRP54	SRP54-type protein GTPase domain
	ExT.1600	COG1438	K	ArgR	Arginine repressor	PF01316.21	Arg_repressor	Arginine repressor DNA binding domain
						PF02863.18	Arg_repressor_C	Arginine repressor C-terminal domain
	ExT.1601	COG0039	C	Mdh	Malate/lactate dehydrogenases	PF02866.18	Ldh_1_C	lactate/malate dehydrogenase alpha/beta C-terminal domain
						PF00056.23	Ldh_1_N	lactate/malate dehydrogenase NAD binding domain
	ExT.1602	COG0142	H	IspA	Geranylgeranyl pyrophosphate synthase	PF00348.17	polyprenyl_synt	Polyprenyl synthetase
	ExT.1603	COG0261	J	RplU	Ribosomal protein L21	PF00829.21	Ribosomal_L21p	Ribosomal prokaryotic L21 protein
	ExT.1604	COG0211	J	RpmA	Ribosomal protein L27	PF01016.19	Ribosomal_L27	Ribosomal L27 protein
	ExT.1605	COG0536	DL	Obg	Predicted GTPase	PF01926.23	MMR_HSR1	50S ribosome-binding GTPase
						PF01018.22	GTP1_OBG	GTP1/OBG
						PF02421.18	FeoB_N	Ferrous iron transport protein B
	ExT.1606	COG0262	H	FolA	Dihydrofolate reductase	PF00186.19	DHFR_1	Dihydrofolate reductase
	ExT.1608	COG0596	HR	MhpC	Predicted hydrolases or acyltransferases (alpha/beta hydrolase superfamily)	PF00561.20	Abhydrolase_1	alpha/beta hydrolase fold
						PF08386.10	Abhydrolase_4	TAP-like protein
	ExT.1609	COG4555	CP	NatA	ABC-type Na+ transport system ATPase component	PF00005.27	ABC_tran	ABC transporter
						PF02463.19	SMC_N	RecF/RecN/SMC N terminal domain
	ExT.161	COG0228	J	RpsP	Ribosomal protein S16	PF00886.19	Ribosomal_S16	Ribosomal protein S16
	ExT.1610	COG1668	CP	NatB	ABC-type Na+ efflux pump permease component	PF12679.7	ABC2_membrane_2	ABC-2 family transporter protein
	ExT.1611	COG0665	E	DadA	Glycine/D-amino acid oxidases (deaminating)	PF01266.24	DAO	FAD dependent oxidoreductase
	ExT.1612	COG0456	J	RimI	Acetyltransferases	PF00583.25	Acetyltransf_1	Acetyltransferase (GNAT) family
		COG1246	E	ArgA	N-acetylglutamate synthase and related acetyltransferases
	ExT.1613	COG0499	H	SAM1	S-adenosylhomocysteine hydrolase	PF05221.17	AdoHcyase	S-adenosyl-L-homocysteine hydrolase
	ExT.1614	COG0524	G	RbsK	Sugar kinases ribokinase family	PF00294.24	PfkB	pfkB family carbohydrate kinase
	ExT.1615	COG1270	H	CbiB	Cobalamin biosynthesis protein CobD/CbiB	PF03186.13	CobD_Cbib	CobD/Cbib protein
	ExT.1617	COG1469	H	COG1469	Uncharacterized conserved protein	PF02649.14	GCHY-1	Type I GTP cyclohydrolase folE2
	ExT.1618	COG2198	T	ArcB	FOG: HPt domain	PF01627.23	Hpt	Hpt domain
	ExT.1619	COG0745	TK	OmpR	Response regulators consisting of a CheY-like receiver domain and a winged-helix DNA-binding domain	PF00072.24	Response_reg	Response regulator receiver domain
	ExT.162	COG0806	J	RimM	RimM protein required for 16S rRNA processing	PF05239.16	PRC	PRC-barrel domain
						PF01782.18	RimM	RimM N-terminal domain
	ExT.1620	COG3850	T	NarQ	Signal transduction histidine kinase nitrate/nitrite-specific	PF02518.26	HATPase_c	Histidine kinase- DNA gyrase B- and HSP90-like ATPase
		COG4191	T	COG4191	Signal transduction histidine kinase regulating C4-dicarboxylate transport system	PF00512.25	HisKA	His Kinase A (phospho-acceptor) domain
						PF00672.25	HAMP	HAMP domain
						PF17152.4	CHASE8	Periplasmic sensor domain
	ExT.1621	COG2813	J	RsmC	16S RNA G1207 methylase RsmC	PF05175.14	MTS	Methyltransferase small domain
						PF08468.11	MTS_N	Methyltransferase small domain N-terminal
	ExT.1622	COG1315	S	COG1315	Uncharacterized conserved protein	PF03961.13	FapA	Flagellar Assembly Protein A
	ExT.1624	COG3608	R	COG3608	Predicted deacylase	PF04952.14	AstE_AspA	Succinylglutamate desuccinylase / Aspartoacylase family
	ExT.1625	COG0189	HJ	RimK	Glutathione synthase/Ribosomal protein S6 modification enzyme (glutaminyl transferase)	PF18030.1	Rimk_N	RimK PreATP-grasp domain
						PF08443.11	RimK	RimK-like ATP-grasp domain
	ExT.1626	COG4067	S	COG4067	Uncharacterized protein conserved in archaea	PF05618.11	Zn_protease	Putative ATP-dependant zinc protease
	ExT.1627	COG2200	T	Rtn	c-di-GMP phosphodiesterase class I (EAL domain)	PF00563.20	EAL	EAL domain
	ExT.1629	COG3066	L	MutH	DNA mismatch repair protein	PF02976.15	MutH	DNA mismatch repair enzyme MutH
	ExT.163	COG0336	J	TrmD	tRNA-(guanine-N1)-methyltransferase	PF01746.21	tRNA_m1G_MT	tRNA (Guanine-1)-methyltransferase
	ExT.1630	COG0494	V	MutT	NTP pyrophosphohydrolases including oxidative damage repair enzymes	PF00293.28	NUDIX	NUDIX domain
	ExT.1631	COG3605	T	PtsP	Signal transduction protein containing GAF and PtsI domains	PF02896.18	PEP-utilizers_C	PEP-utilising enzyme TIM barrel domain
						PF05524.13	PEP-utilisers_N	PEP-utilising enzyme N-terminal
						PF00391.23	PEP-utilizers	PEP-utilising enzyme mobile domain
						PF01590.26	GAF	GAF domain
	ExT.1632	COG0730	S	COG0730	Predicted permeases	PF01925.19	TauE	Sulfite exporter TauE/SafE
	ExT.1633	COG0682	M	Lgt	Prolipoprotein diacylglyceryltransferase	PF01790.18	LGT	Prolipoprotein diacylglyceryl transferase
	ExT.1634	COG0207	F	ThyA	Thymidylate synthase	PF00303.19	Thymidylat_synt	Thymidylate synthase
	ExT.1635	COG4753	TK	COG4753	Response regulator containing CheY-like receiver domain and AraC-type DNA-binding domain	PF00072.24	Response_reg	Response regulator receiver domain
		COG1776	T	CheC	Chemotaxis protein CheC inhibitor of MCP methylation
	ExT.1636	COG3829	KT	RocR	Transcriptional regulator containing PAS AAA-type ATPase and DNA-binding domains	PF08448.10	PAS_4	PAS fold
	ExT.1637	COG1179	J	COG1179	Dinucleotide-utilizing enzymes involved in molybdopterin and thiamine biosynthesis family 1	PF00899.21	ThiF	ThiF family
	ExT.1638	COG2166	O	sufE	Cysteine desulfurase SufE subunit	PF02657.15	SufE	Fe-S metabolism associated domain
	ExT.1639	COG2086	C	FixA	Electron transfer flavoprotein beta subunit	PF01012.21	ETF	Electron transfer flavoprotein domain
	ExT.164	COG0335	J	RplS	Ribosomal protein L19	PF01245.20	Ribosomal_L19	Ribosomal protein L19
	ExT.1640	COG2025	C	FixB	Electron transfer flavoprotein alpha subunit	PF00766.19	ETF_alpha	Electron transfer flavoprotein FAD-binding domain
						PF01012.21	ETF	Electron transfer flavoprotein domain
	ExT.1642	COG1506	E	DAP2	Dipeptidyl aminopeptidases/acylaminoacyl-peptidases	PF00326.21	Peptidase_S9	Prolyl oligopeptidase family
						PF07676.12	PD40	WD40-like Beta Propeller Repeat
						PF10647.9	Gmad1	Lipoprotein LpqB beta-propeller domain
						PF00930.21	DPPIV_N	Dipeptidyl peptidase IV (DPP IV) N-terminal region
	ExT.1643	COG0463	M	WcaA	Glycosyltransferases involved in cell wall biogenesis	PF00535.26	Glycos_transf_2	Glycosyl transferase family 2
	ExT.1644	COG0692	L	Ung	Uracil DNA glycosylase	PF03167.19	UDG	Uracil DNA glycosylase superfamily
	ExT.1645	COG1236	J	YSH1	Predicted exonuclease of the beta-lactamase fold involved in RNA processing	PF07521.12	RMMBL	Zn-dependent metallo-hydrolase RNA specificity domain
						PF00753.27	Lactamase_B	Metallo-beta-lactamase superfamily
						PF10996.8	Beta-Casp	Beta-Casp domain
	ExT.1646	COG3206	M	GumC	Uncharacterized protein involved in exopolysaccharide biosynthesis	PF02706.15	Wzz	Chain length determinant protein
						PF13807.6	GNVR	G-rich domain on putative tyrosine kinase
	ExT.1647	COG0677	M	WecC	UDP-N-acetyl-D-mannosaminuronate dehydrogenase	PF03721.14	UDPG_MGDP_dh_N	UDP-glucose/GDP-mannose dehydrogenase family NAD binding domain
						PF00984.19	UDPG_MGDP_dh	UDP-glucose/GDP-mannose dehydrogenase family central domain
						PF03720.15	UDPG_MGDP_dh_C	UDP-glucose/GDP-mannose dehydrogenase family UDP binding domain
	ExT.1648	COG0673	R	MviM	Predicted dehydrogenases and related proteins	PF02894.17	GFO_IDH_MocA_C	Oxidoreductase family C-terminal alpha/beta domain
						PF01408.22	GFO_IDH_MocA	Oxidoreductase family NAD-binding Rossmann fold
	ExT.1649	COG1045	E	CysE	Serine acetyltransferase	PF00132.24	Hexapep	Bacterial transferase hexapeptide (six repeats)
						PF14602.6	Hexapep_2	Hexapeptide repeat of succinyl-transferase
	ExT.165	COG0484	O	DnaJ	DnaJ-class molecular chaperone with C-terminal Zn finger domain	PF00226.31	DnaJ	DnaJ domain
						PF12339.8	DNAJ_related	DNA-J related protein
	ExT.1650	COG0399	M	WecE	Predicted pyridoxal phosphate-dependent enzyme apparently involved in regulation of cell wall biogenesis	PF01041.17	DegT_DnrJ_EryC1	DegT/DnrJ/EryC1/StrS aminotransferase family
	ExT.1651	COG2244	M	RfbX	Membrane protein involved in the export of O-antigen and teichoic acid	PF13440.6	Polysacc_synt_3	Polysaccharide biosynthesis protein
						PF01943.17	Polysacc_synt	Polysaccharide biosynthesis protein
	ExT.1654	COG2348	M	COG2348	Peptidoglycan interpeptide bridge formation enzyme	PF13480.7	Acetyltransf_6	Acetyltransferase (GNAT) domain
	ExT.1657	COG1216	G	COG1216	Predicted glycosyltransferases	PF00535.26	Glycos_transf_2	Glycosyl transferase family 2
	ExT.1659	COG0438	M	RfaG	Glycosyltransferase	PF13439.6	Glyco_transf_4	Glycosyltransferase Family 4
						PF00534.20	Glycos_transf_1	Glycosyl transferases group 1
	ExT.166	COG1605	E	PheA	Chorismate mutase	PF01817.21	CM_2	Chorismate mutase type II
		COG0287	E	TyrA	Prephenate dehydrogenase	PF02153.17	PDH	Prephenate dehydrogenase
						PF01370.21	Epimerase	NAD dependent epimerase/dehydratase family
	ExT.1660	COG0451	M	WcaG	Nucleoside-diphosphate-sugar epimerases	PF05368.13	NmrA	NmrA-like family
						PF01370.21	Epimerase	NAD dependent epimerase/dehydratase family
	ExT.1661	COG2148	M	WcaJ	Sugar transferases involved in lipopolysaccharide synthesis	PF02397.16	Bac_transf	Bacterial sugar transferase
	ExT.1662	COG1004	M	Ugd	Predicted UDP-glucose 6-dehydrogenase	PF03721.14	UDPG_MGDP_dh_N	UDP-glucose/GDP-mannose dehydrogenase family NAD binding domain
						PF03720.15	UDPG_MGDP_dh_C	UDP-glucose/GDP-mannose dehydrogenase family UDP binding domain
						PF00984.19	UDPG_MGDP_dh	UDP-glucose/GDP-mannose dehydrogenase family central domain
	ExT.1663	COG0677	M	WecC	UDP-N-acetyl-D-mannosaminuronate dehydrogenase	PF03721.14	UDPG_MGDP_dh_N	UDP-glucose/GDP-mannose dehydrogenase family NAD binding domain
						PF00984.19	UDPG_MGDP_dh	UDP-glucose/GDP-mannose dehydrogenase family central domain
						PF02737.18	3HCDH_N	3-hydroxyacyl-CoA dehydrogenase NAD binding domain
						PF02254.18	TrkA_N	TrkA-N domain
						PF03720.15	UDPG_MGDP_dh_C	UDP-glucose/GDP-mannose dehydrogenase family UDP binding domain
	ExT.1664	COG0381	M	WecB	UDP-N-acetylglucosamine 2-epimerase	PF02350.19	Epimerase_2	UDP-N-acetylglucosamine 2-epimerase
	ExT.1665	COG1596	M	Wza	Periplasmic protein involved in polysaccharide export contains SLBB domain of b-grasp fold	PF10531.9	SLBB	SLBB domain
						PF06251.11	Caps_synth_GfcC	Capsule biosynthesis GfcC
						PF02563.16	Poly_export	Polysaccharide biosynthesis/export protein
	ExT.1669	COG1086	MO	COG1086	Predicted nucleoside-diphosphate sugar epimerases	PF01370.21	Epimerase	NAD dependent epimerase/dehydratase family
						PF13727.6	CoA_binding_3	CoA-binding domain
						PF02719.15	Polysacc_synt_2	Polysaccharide biosynthesis protein
	ExT.167	COG0784	T	CheY	FOG: CheY-like receiver	PF00072.24	Response_reg	Response regulator receiver domain
	ExT.1670	COG0166	G	Pgi	Glucose-6-phosphate isomerase	PF00342.19	PGI	Phosphoglucose isomerase
	ExT.1671	COG0175	EH	CysH	3'-phosphoadenosine 5'-phosphosulfate sulfotransferase (PAPS reductase)/FAD synthetase and related enzymes	PF01507.19	PAPS_reduct	Phosphoadenosine phosphosulfate reductase family
	ExT.1672	COG2895	P	CysN	GTPases - Sulfate adenylate transferase subunit 1	PF03144.25	GTP_EFTU_D2	Elongation factor Tu domain 2
						PF00009.27	GTP_EFTU	Elongation factor Tu GTP binding domain
	ExT.1673	COG0471	G	CitT	Di- and tricarboxylate transporters	PF03600.16	CitMHS	Citrate transporter
	ExT.1674	COG4935	O	COG4935	Regulatory P domain of the subtilisin-like proprotein convertases and other proteases	PF17963.1	Big_9	Bacterial Ig domain
		COG1404	O	AprE	Subtilisin-like serine proteases	PF00082.22	Peptidase_S8	Subtilase family
						PF17803.1	Cadherin_4	Bacterial cadherin-like domain
						PF01483.20	P_proprotein	Proprotein convertase P-domain
	ExT.1676	COG1629	P	CirA	Outer membrane receptor proteins mostly Fe transport	PF00593.24	TonB_dep_Rec	TonB dependent receptor
						PF07715.15	Plug	TonB-dependent Receptor Plug Domain
	ExT.1678	COG0529	P	CysC	Adenylylsulfate kinase and related kinases	PF01583.20	APS_kinase	Adenylylsulphate kinase
	ExT.1679	COG1218	P	CysQ	3'-Phosphoadenosine 5'-phosphosulfate (PAPS) 3'-phosphatase	PF00459.25	Inositol_P	Inositol monophosphatase family
	ExT.168	COG3658	C	COG3658	Cytochrome b	PF01292.20	Ni_hydr_CYTB	Prokaryotic cytochrome b561
	ExT.1682	COG3550	T	HipA	Toxin module HipA protein kinase of phosphatidylinositol 3/4-kinase superfamily	PF13657.6	Couple_hipA	HipA N-terminal domain
						PF07804.12	HipA_C	HipA-like C-terminal domain
	ExT.1683	COG1396	K	HipB	Predicted transcriptional regulators	PF13560.6	HTH_31	Helix-turn-helix domain
	ExT.1685	COG0516	F	GuaB	IMP dehydrogenase/GMP reductase	PF00478.25	IMPDH	IMP dehydrogenase / GMP reductase domain
		COG0517	T	COG0517	FOG: CBS domain
		COG2070	R	COG2070	Dioxygenases related to 2-nitropropane dioxygenase
		COG3448	T	COG3448	CBS-domain-containing membrane protein
	ExT.1686	COG0518	F	GuaA	GMP synthase - Glutamine amidotransferase domain	PF02540.17	NAD_synthase	NAD synthase
		COG0519	F	GuaA	GMP synthase PP-ATPase domain/subunit	PF00958.22	GMP_synt_C	GMP synthase C terminal domain
						PF00117.28	GATase	Glutamine amidotransferase class-I
	ExT.1689	COG4771	P	FepA	Outer membrane receptor for ferrienterochelin and colicins	PF13620.6	CarboxypepD_reg	Carboxypeptidase regulatory-like domain
						PF00593.24	TonB_dep_Rec	TonB dependent receptor
	ExT.169	COG3909	C	COG3909	Cytochrome c556	PF01322.20	Cytochrom_C_2	Cytochrome C'
	ExT.1690	COG1629	P	CirA	Outer membrane receptor proteins mostly Fe transport	PF07715.15	Plug	TonB-dependent Receptor Plug Domain
						PF13620.6	CarboxypepD_reg	Carboxypeptidase regulatory-like domain
	ExT.1691	COG1757	C	NhaC	Na+/H+ antiporter	PF03553.14	Na_H_antiporter	Na+/H+ antiporter family
	ExT.1692	COG0590	J	CumB	Cytosine/adenosine deaminases	PF14437.6	MafB19-deam	MafB19-like deaminase
	ExT.1693	COG1473	R	AbgB	Metal-dependent amidase/aminoacylase/carboxypeptidase	PF01546.28	Peptidase_M20	Peptidase family M20/M25/M40
	ExT.1694	COG4623	MT	COG4623	Predicted soluble lytic transglycosylase fused to an ABC-type amino acid-binding protein	PF00497.20	SBP_bac_3	Bacterial extracellular solute-binding proteins family 3
						PF01464.20	SLT	Transglycosylase SLT domain
	ExT.1696	COG0250	K	NusG	Transcription antiterminator	PF00467.29	KOW	KOW motif
						PF02357.19	NusG	Transcription termination factor nusG
	ExT.1697	COG1714	S	COG1714	Predicted membrane protein/domain	PF06271.12	RDD	RDD family
	ExT.1698	COG0047	F	PurL	Phosphoribosylformylglycinamidine (FGAM) synthase glutamine amidotransferase domain	PF02769.22	AIRS_C	AIR synthase related protein C-terminal domain
		COG0046	F	PurL	Phosphoribosylformylglycinamidine (FGAM) synthase synthetase domain	PF13507.6	GATase_5	CobB/CobQ-like glutamine amidotransferase domain
						PF18072.1	FGAR-AT_linker	Formylglycinamide ribonucleotide amidotransferase linker domain
						PF18076.1	FGAR-AT_N	Formylglycinamide ribonucleotide amidotransferase N-terminal
	ExT.1699	COG1234	J	ElaC	Metal-dependent hydrolases of the beta-lactamase superfamily III	PF12706.7	Lactamase_B_2	Beta-lactamase superfamily domain
	ExT.17	COG1327	K	COG1327	Predicted transcriptional regulator consists of a Zn-ribbon and ATP-cone domains	PF03477.16	ATP-cone	ATP cone domain
						PF12760.7	Zn_Tnp_IS1595	Transposase zinc-ribbon domain
	ExT.170	COG1001	F	AdeC	Adenine deaminase	PF01979.20	Amidohydro_1	Amidohydrolase family
		COG1228	Q	HutI	Imidazolonepropionase and related amidohydrolases	PF07969.11	Amidohydro_3	Amidohydrolase family
	ExT.1701	COG2217	P	ZntA	Cation transport ATPase	PF00403.26	HMA	Heavy-metal-associated domain
						PF00702.26	Hydrolase	haloacid dehalogenase-like hydrolase
						PF08282.12	Hydrolase_3	haloacid dehalogenase-like hydrolase
						PF00122.20	E1-E2_ATPase	E1-E2 ATPase
	ExT.1702	COG0796	M	MurI	Glutamate racemase	PF01177.22	Asp_Glu_race	Asp/Glu/Hydantoin racemase
	ExT.1703	COG0281	C	SfcA	Malic enzyme	PF00390.19	malic	Malic enzyme N-terminal domain
						PF03949.15	Malic_M	Malic enzyme NAD binding domain
	ExT.1704	COG0626	E	MetC	Cystathionine beta-lyases/cystathionine gamma-synthases	PF01053.20	Cys_Met_Meta_PP	Cys/Met metabolism PLP-dependent enzyme
	ExT.1705	COG3241	C	COG3241	Azurin	PF00127.20	Copper-bind	Copper binding proteins plastocyanin/azurin family
	ExT.1706	COG0845	MV	AcrA	Membrane-fusion protein	PF13437.6	HlyD_3	HlyD family secretion protein
						PF13533.6	Biotin_lipoyl_2	Biotin-lipoyl like
						PF16576.5	HlyD_D23	Barrel-sandwich domain of CusB or HlyD membrane-fusion
	ExT.1707	COG0841	V	AcrB	Cation/multidrug efflux pump	PF00873.19	ACR_tran	AcrB/AcrD/AcrF family
	ExT.1708	COG0834	ET	HisJ	ABC-type amino acid transport/signal transduction systems periplasmic component/domain	PF00497.20	SBP_bac_3	Bacterial extracellular solute-binding proteins family 3
	ExT.1709	COG4103	S	COG4103	Uncharacterized protein conserved in bacteria	PF05099.13	TerB	Tellurite resistance protein TerB
	ExT.171	COG1228	Q	HutI	Imidazolonepropionase and related amidohydrolases	PF07969.11	Amidohydro_3	Amidohydrolase family
						PF01979.20	Amidohydro_1	Amidohydrolase family
	ExT.1710	COG0642	T	BaeS	Signal transduction histidine kinase	PF02518.26	HATPase_c	Histidine kinase- DNA gyrase B- and HSP90-like ATPase
		COG2203	T	FhlA	FOG: GAF domain	PF00512.25	HisKA	His Kinase A (phospho-acceptor) domain
						PF01590.26	GAF	GAF domain
	ExT.1711	COG0823	U	TolB	Periplasmic component of the Tol biopolymer transport system	PF07676.12	PD40	WD40-like Beta Propeller Repeat
		COG1228	Q	HutI	Imidazolonepropionase and related amidohydrolases	PF00930.21	DPPIV_N	Dipeptidyl peptidase IV (DPP IV) N-terminal region
						PF10647.9	Gmad1	Lipoprotein LpqB beta-propeller domain
						PF01979.20	Amidohydro_1	Amidohydrolase family
	ExT.1712	COG0583	K	LysR	Transcriptional regulator	PF03466.20	LysR_substrate	LysR substrate binding domain
						PF00126.27	HTH_1	Bacterial regulatory helix-turn-helix protein lysR family
	ExT.1713	COG4579	T	COG4579	Isocitrate dehydrogenase kinase/phosphatase	PF06315.11	AceK	Isocitrate dehydrogenase kinase/phosphatase (AceK)
	ExT.1714	COG2224	C	AceA	Isocitrate lyase	PF00463.21	ICL	Isocitrate lyase family
	ExT.1715	COG2225	C	AceB	Malate synthase	PF01274.22	Malate_synthase	Malate synthase
	ExT.1716	COG0840	NT	Tar	Methyl-accepting chemotaxis protein	PF00015.21	MCPsignal	Methyl-accepting chemotaxis protein (MCP) signalling domain
						PF12729.7	4HB_MCP_1	Four helix bundle sensory module for signal transduction
						PF00672.25	HAMP	HAMP domain
						PF02203.15	TarH	Tar ligand binding domain homologue
	ExT.1717	COG0624	E	ArgE	Acetylornithine deacetylase/Succinyl-diaminopimelate desuccinylase and related deacylases	PF01546.28	Peptidase_M20	Peptidase family M20/M25/M40
	ExT.1718	COG0002	E	ArgC	Acetylglutamate semialdehyde dehydrogenase	PF02774.18	Semialdhyde_dhC	Semialdehyde dehydrogenase dimerisation domain
						PF01118.24	Semialdhyde_dh	Semialdehyde dehydrogenase NAD binding domain
	ExT.1719	COG0548	E	ArgB	Acetylglutamate kinase	PF00696.28	AA_kinase	Amino acid kinase family
	ExT.172	COG0784	T	CheY	FOG: CheY-like receiver	PF00072.24	Response_reg	Response regulator receiver domain
	ExT.1720	COG0078	E	ArgF	Ornithine carbamoyltransferase	PF02729.21	OTCace_N	Aspartate/ornithine carbamoyltransferase carbamoyl-P binding domain
						PF00185.24	OTCace	Aspartate/ornithine carbamoyltransferase Asp/Orn binding domain
	ExT.1721	COG0137	E	ArgG	Argininosuccinate synthase	PF00764.19	Arginosuc_synth	Arginosuccinate synthase
	ExT.1722	COG1246	E	ArgA	N-acetylglutamate synthase and related acetyltransferases	PF00583.25	Acetyltransf_1	Acetyltransferase (GNAT) family
		COG0165	E	ArgH	Argininosuccinate lyase	PF00206.20	Lyase_1	Lyase
						PF14698.6	ASL_C2	Argininosuccinate lyase C-terminal
	ExT.1723	COG0491	R	GloB	Zn-dependent hydrolases including glyoxylases	PF00753.27	Lactamase_B	Metallo-beta-lactamase superfamily
	ExT.1725	COG1629	P	CirA	Outer membrane receptor proteins mostly Fe transport	PF07715.15	Plug	TonB-dependent Receptor Plug Domain
		COG4771	P	FepA	Outer membrane receptor for ferrienterochelin and colicins	PF00593.24	TonB_dep_Rec	TonB dependent receptor
	ExT.1726	COG3264	M	COG3264	Small-conductance mechanosensitive channel	PF00924.18	MS_channel	Mechanosensitive ion channel
	ExT.1727	COG0488	R	Uup	ATPase components of ABC transporters with duplicated ATPase domains	PF00005.27	ABC_tran	ABC transporter
						PF13304.6	AAA_21	AAA domain putative AbiEii toxin Type IV TA system
						PF12848.7	ABC_tran_Xtn	ABC transporter
	ExT.1728	COG0625	O	Gst	Glutathione S-transferase	PF00043.25	GST_C	Glutathione S-transferase C-terminal domain
						PF02798.20	GST_N	Glutathione S-transferase N-terminal domain
	ExT.1729	COG0625	O	Gst	Glutathione S-transferase	PF13410.6	GST_C_2	Glutathione S-transferase C-terminal domain
						PF00043.25	GST_C	Glutathione S-transferase C-terminal domain
						PF13417.6	GST_N_3	Glutathione S-transferase N-terminal domain
	ExT.173	COG1366	T	SpoIIAA	Anti-anti-sigma regulatory factor (antagonist of anti-sigma factor)	PF13466.6	STAS_2	STAS domain
	ExT.1730	COG4758	S	COG4758	Predicted membrane protein	PF08044.11	DUF1707	Domain of unknown function (DUF1707)
						PF09922.9	DUF2154	Cell wall-active antibiotics response 4TMS YvqF
	ExT.1732	COG2159	R	COG2159	Predicted metal-dependent hydrolase of the TIM-barrel fold	PF04909.14	Amidohydro_2	Amidohydrolase
	ExT.1733	COG0782	K	COG0782	Uncharacterized conserved protein YhbC family	PF01272.19	GreA_GreB	Transcription elongation factor GreA/GreB C-term
	ExT.1734	COG0782	K	COG0782	Uncharacterized conserved protein YhbC family	PF01272.19	GreA_GreB	Transcription elongation factor GreA/GreB C-term
	ExT.1735	COG0006	E	PepP	Xaa-Pro aminopeptidase	PF01321.18	Creatinase_N	Creatinase/Prolidase N-terminal domain
						PF00557.24	Peptidase_M24	Metallopeptidase family M24
	ExT.1737	COG0604	CR	Qor	NADPH:quinone reductase and related Zn-dependent oxidoreductases	PF00107.26	ADH_zinc_N	Zinc-binding dehydrogenase
						PF08240.12	ADH_N	Alcohol dehydrogenase GroES-like domain
	ExT.1738	COG1309	K	AcrR	Transcriptional regulator	PF00440.23	TetR_N	Bacterial regulatory proteins tetR family
						PF16925.5	TetR_C_13	Tetracyclin repressor-like C-terminal domain
	ExT.1739	COG0583	K	LysR	Transcriptional regulator	PF00126.27	HTH_1	Bacterial regulatory helix-turn-helix protein lysR family
						PF03466.20	LysR_substrate	LysR substrate binding domain
	ExT.174	COG2208	TK	RsbU	Serine phosphatase RsbU regulator of sigma subunit	PF00072.24	Response_reg	Response regulator receiver domain
		COG0745	TK	OmpR	Response regulators consisting of a CheY-like receiver domain and a winged-helix DNA-binding domain	PF07228.12	SpoIIE	Stage II sporulation protein E (SpoIIE)
						PF13581.6	HATPase_c_2	Histidine kinase-like ATPase domain
	ExT.1740	COG0346	Q	GloA	Lactoylglutathione lyase and related lyases	PF00903.25	Glyoxalase	Glyoxalase/Bleomycin resistance protein/Dioxygenase superfamily
	ExT.1741	COG2202	T	AtoS	FOG: PAS/PAC domain	PF00990.21	GGDEF	Diguanylate cyclase GGDEF domain
		COG2199	T	COG2199	c-di-GMP synthetase (diguanylate cyclase GGDEF domain)	PF01590.26	GAF	GAF domain
		COG2203	T	FhlA	FOG: GAF domain	PF08448.10	PAS_4	PAS fold
						PF13426.7	PAS_9	PAS domain
	ExT.1743	COG3019	S	COG3019	Predicted metal-binding protein	PF04214.13	DUF411	Protein of unknown function DUF
	ExT.1744	COG1826	U	TatA	Sec-independent protein secretion pathway components	PF02416.16	MttA_Hcf106	mttA/Hcf106 family
	ExT.1745	COG2132	DPM	SufI	Putative multicopper oxidases	PF07732.15	Cu-oxidase_3	Multicopper oxidase
						PF00394.22	Cu-oxidase	Multicopper oxidase
	ExT.1746	COG3667	P	PcoB	Uncharacterized protein involved in copper resistance	PF05275.11	CopB	Copper resistance protein B precursor (CopB)
	ExT.1747	COG2372	P	CopC	Uncharacterized protein homolog of Cu resistance protein CopC	PF17957.1	Big_7	Bacterial Ig domain
						PF04234.12	CopC	CopC domain
	ExT.1748	COG1276	P	PcoD	Putative copper export protein	PF05425.13	CopD	Copper resistance protein D
	ExT.175	COG0023	J	SUI1	Translation initiation factor 1 (eIF-1/SUI1) and related proteins	PF01253.22	SUI1	Translation initiation factor SUI1
	ExT.1750	COG0531	E	PotE	Amino acid transporters	PF13520.6	AA_permease_2	Amino acid permease
	ExT.1751	COG0695	O	GrxC	Glutaredoxin and related proteins	PF07291.11	MauE	Methylamine utilisation protein MauE
						PF00462.24	Glutaredoxin	Glutaredoxin
	ExT.1752	COG4206	H	BtuB	Outer membrane cobalamin receptor protein	PF00593.24	TonB_dep_Rec	TonB dependent receptor
						PF14905.6	OMP_b-brl_3	Outer membrane protein beta-barrel family
						PF07715.15	Plug	TonB-dependent Receptor Plug Domain
	ExT.1754	COG0543	HC	UbiB	2-polyprenylphenol hydroxylase and related flavodoxin oxidoreductases	PF00175.21	NAD_binding_1	Oxidoreductase NAD-binding domain
						PF00970.24	FAD_binding_6	Oxidoreductase FAD-binding domain
						PF03929.16	PepSY_TM	PepSY-associated TM region
						PF00111.27	Fer2	2Fe-2S iron-sulfur cluster binding domain
	ExT.1755	COG1538	M	TolC	Outer membrane protein	PF02321.18	OEP	Outer membrane efflux protein
	ExT.1756	COG5569	P	COG5569	Uncharacterized conserved protein	PF11604.8	CusF_Ec	Copper binding periplasmic protein CusF
		COG0845	MV	AcrA	Membrane-fusion protein	PF16576.5	HlyD_D23	Barrel-sandwich domain of CusB or HlyD membrane-fusion
	ExT.1757	COG3696	P	COG3696	Putative silver efflux pump	PF00873.19	ACR_tran	AcrB/AcrD/AcrF family
	ExT.1758	COG0347	TE	GlnK	Nitrogen regulatory protein PII	PF00543.22	P-II	Nitrogen regulatory protein P-II
	ExT.1761	COG2217	P	ZntA	Cation transport ATPase	PF08282.12	Hydrolase_3	haloacid dehalogenase-like hydrolase
						PF00403.26	HMA	Heavy-metal-associated domain
						PF00122.20	E1-E2_ATPase	E1-E2 ATPase
						PF00702.26	Hydrolase	haloacid dehalogenase-like hydrolase
	ExT.1762	COG4633	R	COG4633	Plastocyanin domain containing protein	PF13473.6	Cupredoxin_1	Cupredoxin-like domain
	ExT.1765	COG1249	C	Lpd	Pyruvate/2-oxoglutarate dehydrogenase complex dihydrolipoamide dehydrogenase (E3) component and related enzymes	PF02852.22	Pyr_redox_dim	Pyridine nucleotide-disulphide oxidoreductase dimerisation domain
						PF07992.14	Pyr_redox_2	Pyridine nucleotide-disulphide oxidoreductase
	ExT.1766	COG2608	P	CopZ	Copper chaperone	PF00403.26	HMA	Heavy-metal-associated domain
	ExT.1768	COG0789	K	SoxR	Predicted transcriptional regulators	PF09278.11	MerR-DNA-bind	MerR DNA binding
						PF13411.6	MerR_1	MerR HTH family regulatory protein
	ExT.1769	COG1742	R	COG1742	Uncharacterized conserved protein	PF02694.15	UPF0060	Uncharacterised BCR YnfA/UPF0060 family
	ExT.177	COG0642	T	BaeS	Signal transduction histidine kinase	PF02518.26	HATPase_c	Histidine kinase- DNA gyrase B- and HSP90-like ATPase
	ExT.1770	COG1230	P	CzcD	Co/Zn/Cd efflux system component	PF01545.21	Cation_efflux	Cation efflux family
	ExT.1771	COG3696	P	COG3696	Putative silver efflux pump	PF00873.19	ACR_tran	AcrB/AcrD/AcrF family
	ExT.1772	COG0845	MV	AcrA	Membrane-fusion protein	PF16576.5	HlyD_D23	Barrel-sandwich domain of CusB or HlyD membrane-fusion
	ExT.1773	COG1538	M	TolC	Outer membrane protein	PF02321.18	OEP	Outer membrane efflux protein
	ExT.1774	COG1230	P	CzcD	Co/Zn/Cd efflux system component	PF00403.26	HMA	Heavy-metal-associated domain
						PF01545.21	Cation_efflux	Cation efflux family
	ExT.1775	COG0597	MU	LspA	Lipoprotein signal peptidase	PF01252.18	Peptidase_A8	Signal peptidase (SPase) II
	ExT.1777	COG1538	M	TolC	Outer membrane protein	PF02321.18	OEP	Outer membrane efflux protein
	ExT.1778	COG0845	MV	AcrA	Membrane-fusion protein	PF16576.5	HlyD_D23	Barrel-sandwich domain of CusB or HlyD membrane-fusion
						PF00364.22	Biotin_lipoyl	Biotin-requiring enzyme
						PF13437.6	HlyD_3	HlyD family secretion protein
	ExT.1779	COG3696	P	COG3696	Putative silver efflux pump	PF00873.19	ACR_tran	AcrB/AcrD/AcrF family
	ExT.178	COG0583	K	LysR	Transcriptional regulator	PF00126.27	HTH_1	Bacterial regulatory helix-turn-helix protein lysR family
						PF03466.20	LysR_substrate	LysR substrate binding domain
	ExT.1780	COG1166	E	SpeA	Arginine decarboxylase (spermidine biosynthesis)	PF17944.1	Arg_decarbox_C	Arginine decarboxylase C-terminal helical extension
						PF17810.1	Arg_decarb_HB	Arginine decarboxylase helical bundle domain
						PF02784.16	Orn_Arg_deC_N	Pyridoxal-dependent decarboxylase pyridoxal binding domain
	ExT.1781	COG0010	E	SpeB	Arginase/agmatinase/formimionoglutamate hydrolase arginase family	PF00491.21	Arginase	Arginase family
	ExT.1782	COG0205	G	PfkA	6-phosphofructokinase	PF00365.20	PFK	Phosphofructokinase
	ExT.1783	COG2055	C	COG2055	Malate/L-lactate dehydrogenases	PF02615.14	Ldh_2	Malate/L-lactate dehydrogenase
	ExT.1784	COG0259	H	PdxH	Pyridoxamine-phosphate oxidase	PF01243.20	Putative_PNPOx	Pyridoxamine 5'-phosphate oxidase
						PF10590.9	PNP_phzG_C	Pyridoxine 5'-phosphate oxidase C-terminal dimerisation region
	ExT.1785	COG0784	T	CheY	FOG: CheY-like receiver	PF11849.8	DUF3369	Domain of unknown function (DUF3369)
		COG3437	T	COG3437	Response regulator containing a CheY-like receiver domain and an HD-GYP domain	PF00072.24	Response_reg	Response regulator receiver domain
						PF13487.6	HD_5	HD domain
	ExT.1786	COG1574	R	COG1574	Predicted metal-dependent hydrolase with the TIM-barrel fold	PF07969.11	Amidohydro_3	Amidohydrolase family
	ExT.1787	COG2197	TK	CitB	Response regulator containing a CheY-like receiver domain and an HTH DNA-binding domain	PF00072.24	Response_reg	Response regulator receiver domain
						PF00196.19	GerE	Bacterial regulatory proteins luxR family
	ExT.1788	COG3816	S	COG3816	Uncharacterized protein conserved in bacteria	PF06938.11	DUF1285	Protein of unknown function (DUF1285)
	ExT.1789	COG2204	T	AtoC	Response regulator containing CheY-like receiver AAA-type ATPase and DNA-binding domains	PF06490.11	FleQ	Flagellar regulatory protein FleQ
						PF02954.19	HTH_8	Bacterial regulatory protein Fis family
						PF00158.26	Sigma54_activat	Sigma-54 interaction domain
	ExT.179	COG1760	E	SdaA	L-serine deaminase	PF03313.15	SDH_alpha	Serine dehydratase alpha chain
						PF03315.15	SDH_beta	Serine dehydratase beta chain
	ExT.1790	COG0642	T	BaeS	Signal transduction histidine kinase	PF00512.25	HisKA	His Kinase A (phospho-acceptor) domain
						PF02518.26	HATPase_c	Histidine kinase- DNA gyrase B- and HSP90-like ATPase
						PF00989.25	PAS	PAS fold
						PF13188.7	PAS_8	PAS domain
	ExT.1791	COG2204	T	AtoC	Response regulator containing CheY-like receiver AAA-type ATPase and DNA-binding domains	PF02954.19	HTH_8	Bacterial regulatory protein Fis family
						PF00158.26	Sigma54_activat	Sigma-54 interaction domain
						PF00072.24	Response_reg	Response regulator receiver domain
	ExT.1792	COG1677	N	FliE	Flagellar hook-basal body protein	PF02049.18	FliE	Flagellar hook-basal body complex protein FliE
	ExT.1793	COG1766	NU	fliF	Flagellar basal body M-ring protein	PF01514.17	YscJ_FliF	Secretory protein of YscJ/FliF family
						PF08345.11	YscJ_FliF_C	Flagellar M-ring protein C-terminal
	ExT.1794	COG1536	N	FliG	Flagellar motor switch protein	PF01706.16	FliG_C	FliG C-terminal domain
						PF14842.6	FliG_N	FliG N-terminal domain
						PF03448.17	MgtE_N	MgtE intracellular N domain
	ExT.1795	COG1317	NU	FliH	Flagellar biosynthesis/type III secretory pathway protein	PF02108.16	FliH	Flagellar assembly protein FliH
						PF09811.9	Yae1_N	Essential protein Yae1 N terminal
	ExT.1796	COG1157	NU	FliI	Flagellar biosynthesis/type III secretory pathway ATPase	PF18269.1	T3SS_ATPase_C	T3SS EscN ATPase C-terminal domain
						PF00006.25	ATP-synt_ab	ATP synthase alpha/beta family nucleotide-binding domain
	ExT.1797	COG2882	N	FliJ	Flagellar biosynthesis chaperone	PF02050.16	FliJ	Flagellar FliJ protein
	ExT.1798	COG3144	N	FliK	Flagellar hook-length control protein	PF02120.16	Flg_hook	Flagellar hook-length control protein FliK
	ExT.1799	COG1580	N	FliL	Flagellar basal body-associated protein	PF03748.14	FliL	Flagellar basal body-associated protein FliL
	ExT.18	COG0117	H	RibD	Pyrimidine deaminase	PF01872.17	RibD_C	RibD C-terminal domain
		COG1985	H	RibD	Pyrimidine reductase riboflavin biosynthesis	PF00383.23	dCMP_cyt_deam_1	Cytidine and deoxycytidylate deaminase zinc-binding region
	ExT.180	COG0494	V	MutT	NTP pyrophosphohydrolases including oxidative damage repair enzymes	PF00293.28	NUDIX	NUDIX domain
	ExT.1800	COG1868	N	FliM	Flagellar motor switch protein	PF01052.20	FliMN_C	Type III flagellar switch regulator (C-ring) FliN C-term
						PF02154.15	FliM	Flagellar motor switch protein FliM
	ExT.1801	COG1886	NU	FliN	Flagellar motor switch/type III secretory pathway protein	PF01052.20	FliMN_C	Type III flagellar switch regulator (C-ring) FliN C-term
	ExT.1802	COG3190	N	FliO	Flagellar biogenesis protein	PF04347.13	FliO	Flagellar biosynthesis protein FliO
	ExT.1803	COG1338	N	FliP	Flagellar biosynthesis pathway component FliP	PF00813.20	FliP	FliP family
	ExT.1804	COG1987	N	FliQ	Flagellar biosynthesis pathway component FliQ	PF01313.19	Bac_export_3	Bacterial export proteins family 3
	ExT.1805	COG1684	N	FliR	Flagellar biosynthesis pathway component FliR	PF01311.20	Bac_export_1	Bacterial export proteins family 1
	ExT.1806	COG1377	N	FlhB	Flagellar biosynthesis pathway component FlhB	PF01312.19	Bac_export_2	FlhB HrpN YscU SpaS Family
	ExT.1807	COG0171	H	NadE	NAD synthase	PF00795.22	CN_hydrolase	Carbon-nitrogen hydrolase
		COG0388	R	COG0388	Predicted amidohydrolase	PF02540.17	NAD_synthase	NAD synthase
	ExT.1808	COG0347	TE	GlnK	Nitrogen regulatory protein PII	PF00543.22	P-II	Nitrogen regulatory protein P-II
	ExT.1809	COG4105	M	ComL	DNA uptake lipoprotein	PF13525.6	YfiO	Outer membrane lipoprotein
						PF13174.6	TPR_6	Tetratricopeptide repeat
	ExT.181	COG0147	EH	TrpE	Anthranilate/para-aminobenzoate synthases component I	PF04715.13	Anth_synt_I_N	Anthranilate synthase component I N terminal region
						PF00425.18	Chorismate_bind	chorismate binding enzyme
	ExT.1810	COG0564	J	RluA	Pseudouridylate synthases 23S RNA-specific	PF01479.25	S4	S4 domain
						PF00849.22	PseudoU_synth_2	RNA pseudouridylate synthase
	ExT.1811	COG1496	P	yfiH	Multicopper polyphenol oxidase (laccase)	PF02578.15	Cu-oxidase_4	Multi-copper polyphenol oxidoreductase laccase
	ExT.1812	COG0542	O	clpA	ATP-binding subunits of Clp protease and DnaK/DnaJ chaperones	PF10431.9	ClpB_D2-small	C-terminal D2-small domain of ClpB protein
						PF07728.14	AAA_5	AAA domain (dynein-related subfamily)
						PF01637.18	ATPase_2	ATPase domain predominantly from Archaea
						PF00004.29	AAA	ATPase family associated with various cellular activities (AAA)
						PF02861.20	Clp_N	Clp amino terminal domain pathogenicity island component
						PF13191.6	AAA_16	AAA ATPase domain
						PF07724.14	AAA_2	AAA domain (Cdc48 subfamily)
						PF17871.1	AAA_lid_9	AAA lid domain
						PF01695.17	IstB_IS21	IstB-like ATP binding protein
	ExT.1813	COG1183	I	PssA	Phosphatidylserine synthase	PF01066.21	CDP-OH_P_transf	CDP-alcohol phosphatidyltransferase
	ExT.1814	COG0663	R	PaaY	Carbonic anhydrases/acetyltransferases isoleucine patch superfamily	PF00132.24	Hexapep	Bacterial transferase hexapeptide (six repeats)
	ExT.1815	COG0587	L	DnaE	DNA polymerase III alpha subunit	PF14579.6	HHH_6	Helix-hairpin-helix motif
						PF17657.1	DNA_pol3_finger	Bacterial DNA polymerase III alpha subunit finger domain
						PF02811.19	PHP	PHP domain
						PF07733.12	DNA_pol3_alpha	Bacterial DNA polymerase III alpha NTPase domain
						PF01336.25	tRNA_anti-codon	OB-fold nucleic acid binding domain
	ExT.1818	COG0204	I	PlsC	1-acyl-sn-glycerol-3-phosphate acyltransferase	PF01553.21	Acyltransferase	Acyltransferase
	ExT.1819	COG0668	M	MscS	Small-conductance mechanosensitive channel	PF00924.18	MS_channel	Mechanosensitive ion channel
	ExT.182	COG1838	C	FumA	Tartrate dehydratase beta subunit/Fumarate hydratase class I C-terminal domain	PF05683.12	Fumerase_C	Fumarase C-terminus
		COG1951	C	TtdA	Tartrate dehydratase alpha subunit/Fumarate hydratase class I N-terminal domain	PF05681.14	Fumerase	Fumarate hydratase (Fumerase)
	ExT.1820	COG1651	O	DsbG	Protein-disulfide isomerase	PF01323.20	DSBA	DSBA-like thioredoxin domain
	ExT.1821	COG2334	T	COG2334	Putative homoserine kinase type II (protein kinase fold)	PF01636.23	APH	Phosphotransferase enzyme family
	ExT.1822	COG0348	C	NapH	Polyferredoxin	PF11614.8	FixG_C	IG-like fold at C-terminal of FixG putative oxidoreductase
						PF12801.7	Fer4_5	4Fe-4S binding domain
						PF12838.7	Fer4_7	4Fe-4S dicluster domain
						PF13746.6	Fer4_18	4Fe-4S dicluster domain
	ExT.1823	COG0624	E	ArgE	Acetylornithine deacetylase/Succinyl-diaminopimelate desuccinylase and related deacylases	PF01546.28	Peptidase_M20	Peptidase family M20/M25/M40
	ExT.1824	COG2128	P	COG2128	Uncharacterized conserved protein	PF02627.20	CMD	Carboxymuconolactone decarboxylase family
	ExT.1825	COG0450	V	AhpC	Peroxiredoxin	PF00578.21	AhpC-TSA	AhpC/TSA family
	ExT.1826	COG0583	K	LysR	Transcriptional regulator	PF00126.27	HTH_1	Bacterial regulatory helix-turn-helix protein lysR family
						PF03466.20	LysR_substrate	LysR substrate binding domain
	ExT.1827	COG0069	E	GltB	Glutamate synthase domain 2	PF01645.17	Glu_synthase	Conserved region in glutamate synthase
	ExT.1828	COG2133	G	COG2133	Glucose/sorbosone dehydrogenases	PF07995.11	GSDH	Glucose / Sorbosone dehydrogenase
	ExT.1829	COG1629	P	CirA	Outer membrane receptor proteins mostly Fe transport	PF00593.24	TonB_dep_Rec	TonB dependent receptor
						PF07715.15	Plug	TonB-dependent Receptor Plug Domain
	ExT.183	COG1322	L	COG1322	Predicted nuclease of restriction endonuclease-like fold RmuC family	PF02646.16	RmuC	RmuC family
	ExT.1830	COG0693	R	ThiJ	Putative intracellular protease/amidase	PF01965.24	DJ-1_PfpI	DJ-1/PfpI family
	ExT.1831	COG2204	T	AtoC	Response regulator containing CheY-like receiver AAA-type ATPase and DNA-binding domains	PF13384.6	HTH_23	Homeodomain-like domain
						PF00158.26	Sigma54_activat	Sigma-54 interaction domain
						PF14532.6	Sigma54_activ_2	Sigma-54 interaction domain
						PF13551.6	HTH_29	Winged helix-turn helix
						PF00072.24	Response_reg	Response regulator receiver domain
						PF02954.19	HTH_8	Bacterial regulatory protein Fis family
	ExT.1832	COG0642	T	BaeS	Signal transduction histidine kinase	PF02518.26	HATPase_c	Histidine kinase- DNA gyrase B- and HSP90-like ATPase
						PF00672.25	HAMP	HAMP domain
						PF00512.25	HisKA	His Kinase A (phospho-acceptor) domain
						PF14501.6	HATPase_c_5	GHKL domain
						PF02743.18	dCache_1	Cache domain
	ExT.1834	COG4771	P	FepA	Outer membrane receptor for ferrienterochelin and colicins	PF00593.24	TonB_dep_Rec	TonB dependent receptor
						PF07715.15	Plug	TonB-dependent Receptor Plug Domain
	ExT.1835	COG0028	EH	IlvB	Thiamine pyrophosphate-requiring enzymes	PF00205.22	TPP_enzyme_M	Thiamine pyrophosphate enzyme central domain
						PF02775.21	TPP_enzyme_C	Thiamine pyrophosphate enzyme C-terminal TPP binding domain
						PF02776.18	TPP_enzyme_N	Thiamine pyrophosphate enzyme N-terminal TPP binding domain
	ExT.1836	COG0625	O	Gst	Glutathione S-transferase	PF10568.9	Tom37	Outer mitochondrial membrane transport complex protein
						PF13417.6	GST_N_3	Glutathione S-transferase N-terminal domain
	ExT.1837	COG1230	P	CzcD	Co/Zn/Cd efflux system component	PF01545.21	Cation_efflux	Cation efflux family
	ExT.184	COG2981	E	CysZ	Uncharacterized protein involved in cysteine biosynthesis	PF07264.11	EI24	Etoposide-induced protein 2.4 (EI24)
	ExT.1840	COG0701	S	COG0701	Predicted permeases	PF03773.13	ArsP_1	Predicted permease
	ExT.1845	COG0449	M	GlmS	Glucosamine 6-phosphate synthetase contains amidotransferase and phosphosugar isomerase domains	PF01380.22	SIS	SIS domain
						PF13522.6	GATase_6	Glutamine amidotransferase domain
	ExT.1846	COG1207	M	GlmU	N-acetylglucosamine-1-phosphate uridyltransferase (contains nucleotidyltransferase and I-patch acetyltransferase domains)	PF01128.19	IspD	2-C-methyl-D-erythritol 4-phosphate cytidylyltransferase
						PF00132.24	Hexapep	Bacterial transferase hexapeptide (six repeats)
						PF12804.7	NTP_transf_3	MobA-like NTP transferase domain
	ExT.1847	COG0355	C	AtpC	F0F1-type ATP synthase epsilon subunit (mitochondrial delta subunit)	PF02823.16	ATP-synt_DE_N	ATP synthase Delta/Epsilon chain beta-sandwich domain
						PF00401.20	ATP-synt_DE	ATP synthase Delta/Epsilon chain long alpha-helix domain
	ExT.1848	COG0055	C	AtpD	F0F1-type ATP synthase beta subunit	PF00006.25	ATP-synt_ab	ATP synthase alpha/beta family nucleotide-binding domain
						PF02874.23	ATP-synt_ab_N	ATP synthase alpha/beta family beta-barrel domain
	ExT.1849	COG0224	C	AtpG	F0F1-type ATP synthase gamma subunit	PF00231.19	ATP-synt	ATP synthase
	ExT.185	COG1196	D	Smc	Chromosome segregation ATPases	PF02463.19	SMC_N	RecF/RecN/SMC N terminal domain
	ExT.1850	COG0056	C	AtpA	F0F1-type ATP synthase alpha subunit	PF02874.23	ATP-synt_ab_N	ATP synthase alpha/beta family beta-barrel domain
						PF00306.27	ATP-synt_ab_C	ATP synthase alpha/beta chain C terminal domain
						PF00006.25	ATP-synt_ab	ATP synthase alpha/beta family nucleotide-binding domain
	ExT.1851	COG0712	C	AtpH	F0F1-type ATP synthase delta subunit (mitochondrial oligomycin sensitivity protein)	PF00213.18	OSCP	ATP synthase delta (OSCP) subunit
	ExT.1852	COG0711	C	AtpF	F0F1-type ATP synthase subunit b	PF00430.18	ATP-synt_B	ATP synthase B/B' CF(0)
	ExT.1853	COG0636	C	AtpE	F0F1-type ATP synthase subunit c/Archaeal/vacuolar-type H+-ATPase subunit K	PF00137.21	ATP-synt_C	ATP synthase subunit C
	ExT.1854	COG0356	C	AtpB	F0F1-type ATP synthase subunit a	PF00119.20	ATP-synt_A	ATP synthase A chain
	ExT.1855	COG3312	C	AtpI	F0F1-type ATP synthase subunit I	PF03899.15	ATP-synt_I	ATP synthase I chain
	ExT.1856	COG1475	D	Spo0J	Stage 0 sporulation protein J (antagonist of Soj) containing ParB-like nuclease domain	PF13384.6	HTH_23	Homeodomain-like domain
						PF17762.1	HTH_ParB	HTH domain found in ParB protein
						PF02195.18	ParBc	ParB-like nuclease domain
	ExT.1857	COG1192	N	Soj	ATPases involved in chromosome partitioning	PF13614.6	AAA_31	AAA domain
	ExT.1858	COG0357	J	GidB	Predicted S-adenosylmethionine-dependent methyltransferase involved in bacterial cell division	PF02527.15	GidB	rRNA small subunit methyltransferase G
						PF05175.14	MTS	Methyltransferase small domain
	ExT.1859	COG0445	J	GidA	Flavin-dependent tRNA uridine 5-carboxymethylaminomethyl modification enzyme GidA	PF01134.22	GIDA	Glucose inhibited division protein A
						PF13932.6	GIDA_assoc	GidA associated domain
	ExT.186	COG3115	D	ZipA	Cell division protein	PF04354.13	ZipA_C	ZipA C-terminal FtsZ-binding domain
	ExT.1860	COG0716	C	FldA	Flavodoxins	PF00258.25	Flavodoxin_1	Flavodoxin
	ExT.1861	COG3453	R	COG3453	Uncharacterized protein conserved in bacteria	PF04273.13	DUF442	Putative phosphatase (DUF442)
	ExT.1862	COG0346	Q	GloA	Lactoylglutathione lyase and related lyases	PF00903.25	Glyoxalase	Glyoxalase/Bleomycin resistance protein/Dioxygenase superfamily
	ExT.1863	COG2827	L	COG2827	Predicted endonuclease containing a URI domain	PF01541.24	GIY-YIG	GIY-YIG catalytic domain
	ExT.1864	COG1289	S	COG1289	Predicted membrane protein	PF04632.12	FUSC	Fusaric acid resistance protein family
	ExT.1865	COG0486	J	ThdF	Predicted GTPase	PF10396.9	TrmE_N	GTP-binding protein TrmE N-terminus
						PF01926.23	MMR_HSR1	50S ribosome-binding GTPase
						PF12631.7	MnmE_helical	MnmE helical domain
	ExT.1866	COG0706	M	YidC	Preprotein translocase subunit YidC	PF14849.6	YidC_periplas	YidC periplasmic domain
						PF02096.20	60KD_IMP	60Kd inner membrane protein
	ExT.1867	COG0594	J	RnpA	RNase P protein component	PF00825.18	Ribonuclease_P	Ribonuclease P
	ExT.1868	COG0230	J	RpmH	Ribosomal protein L34	PF00468.17	Ribosomal_L34	Ribosomal protein L34
	ExT.1869	COG0593	L	DnaA	ATPase involved in DNA replication initiation	PF11638.8	DnaA_N	DnaA N-terminal domain
						PF08299.11	Bac_DnaA_C	Bacterial dnaA protein helix-turn-helix
						PF00308.18	Bac_DnaA	Bacterial dnaA protein
	ExT.187	COG0272	L	Lig	NAD-dependent DNA ligase (contains BRCT domain type II)	PF00533.26	BRCT	BRCA1 C Terminus (BRCT) domain
						PF14520.6	HHH_5	Helix-hairpin-helix domain
						PF03119.16	DNA_ligase_ZBD	NAD-dependent DNA ligase C4 zinc finger domain
						PF12826.7	HHH_2	Helix-hairpin-helix motif
						PF03120.16	DNA_ligase_OB	NAD-dependent DNA ligase OB-fold domain
						PF01653.18	DNA_ligase_aden	NAD-dependent DNA ligase adenylation domain
	ExT.1870	COG0592	L	DnaN	DNA polymerase sliding clamp subunit (PCNA homolog)	PF00712.19	DNA_pol3_beta	DNA polymerase III beta subunit N-terminal domain
	ExT.1871	COG1195	L	RecF	Recombinational DNA repair ATPase (RecF pathway)	PF02463.19	SMC_N	RecF/RecN/SMC N terminal domain
	ExT.1872	COG0187	L	GyrB	Type IIA topoisomerase (DNA gyrase/topo II topoisomerase IV) B subunit	PF00986.21	DNA_gyraseB_C	DNA gyrase B subunit carboxyl terminus
						PF00204.25	DNA_gyraseB	DNA gyrase B
						PF18053.1	GyrB_insert	DNA gyrase B subunit insert domain
						PF02518.26	HATPase_c	Histidine kinase- DNA gyrase B- and HSP90-like ATPase
						PF01751.22	Toprim	Toprim domain
	ExT.1873	COG0751	J	GlyS	Glycyl-tRNA synthetase beta subunit	PF02092.17	tRNA_synt_2f	Glycyl-tRNA synthetase beta subunit
						PF05746.15	DALR_1	DALR anticodon binding domain
	ExT.1874	COG0752	J	GlyQ	Glycyl-tRNA synthetase alpha subunit	PF02091.15	tRNA-synt_2e	Glycyl-tRNA synthetase alpha subunit
	ExT.1875	COG2818	L	Tag	3-methyladenine DNA glycosylase	PF03352.13	Adenine_glyco	Methyladenine glycosylase
	ExT.1876	COG0456	J	RimI	Acetyltransferases	PF08445.10	FR47	FR47-like protein
						PF00583.25	Acetyltransf_1	Acetyltransferase (GNAT) family
	ExT.1877	COG0425	O	SirA	Predicted redox protein regulator of disulfide bond formation	PF01206.17	TusA	Sulfurtransferase TusA
	ExT.1878	COG0183	I	PaaJ	Acetyl-CoA acetyltransferase	PF00108.23	Thiolase_N	Thiolase N-terminal domain
						PF02803.18	Thiolase_C	Thiolase C-terminal domain
	ExT.1879	COG1024	I	CaiD	Enoyl-CoA hydratase/carnithine racemase	PF00725.22	3HCDH	3-hydroxyacyl-CoA dehydrogenase C-terminal domain
		COG1250	I	FadB	3-hydroxyacyl-CoA dehydrogenase	PF02737.18	3HCDH_N	3-hydroxyacyl-CoA dehydrogenase NAD binding domain
						PF00378.20	ECH_1	Enoyl-CoA hydratase/isomerase
	ExT.1880	COG0741	M	MltE	Soluble lytic murein transglycosylase and related regulatory proteins (some contain LysM/invasin domains)	PF14718.6	SLT_L	Soluble lytic murein transglycosylase L domain
						PF01464.20	SLT	Transglycosylase SLT domain
						PF00760.18	Cucumo_coat	Cucumovirus coat protein
	ExT.1881	COG0006	E	PepP	Xaa-Pro aminopeptidase	PF00557.24	Peptidase_M24	Metallopeptidase family M24
	ExT.1882	COG1739	R	COG1739	Uncharacterized conserved protein	PF09186.11	DUF1949	Domain of unknown function (DUF1949)
						PF01205.19	UPF0029	Uncharacterized protein family UPF0029
	ExT.1883	COG0569	P	TrkA	K+ transport systems NAD-binding component	PF02254.18	TrkA_N	TrkA-N domain
						PF02080.21	TrkA_C	TrkA-C domain
						PF03446.15	NAD_binding_2	NAD binding domain of 6-phosphogluconate dehydrogenase
	ExT.1884	COG0781	K	NusB	Transcription termination factor	PF01189.17	Methyltr_RsmB-F	16S rRNA methyltransferase RsmB/F
		COG0144	J	Sun	tRNA and rRNA cytosine-C5-methylases	PF01029.18	NusB	NusB family
	ExT.1885	COG0223	J	Fmt	Methionyl-tRNA formyltransferase	PF00551.19	Formyl_trans_N	Formyl transferase
						PF02911.18	Formyl_trans_C	Formyl transferase C-terminal domain
	ExT.1886	COG0242	J	Def	N-formylmethionyl-tRNA deformylase	PF01327.21	Pep_deformylase	Polypeptide deformylase
	ExT.1887	COG0758	L	Smf	Predicted Rossmann fold nucleotide-binding protein involved in DNA uptake	PF02481.15	DNA_processg_A	DNA recombination-mediator protein A
						PF17782.1	DprA_WH	DprA winged helix domain
	ExT.1888	COG2922	S	Smg	Uncharacterized protein conserved in bacteria	PF04361.13	DUF494	Protein of unknown function (DUF494)
	ExT.1889	COG1754	S	COG1754	Uncharacterized C-terminal domain of topoisomerase IA	PF01396.19	zf-C4_Topoisom	Topoisomerase DNA binding C4 zinc finger
		COG0551	L	TopA	Zn-finger domain associated with topoisomerase type I	PF13248.6	zf-ribbon_3	zinc-ribbon domain
	ExT.189	COG1388	M	LytE	FOG: LysM repeat	PF01476.20	LysM	LysM domain
		COG3858	D	COG3858	Predicted glycosyl hydrolase	PF01464.20	SLT	Transglycosylase SLT domain
	ExT.1890	COG0009	J	SUA5	Putative translation factor (SUA5)	PF01300.18	Sua5_yciO_yrdC	Telomere recombination
	ExT.1891	COG0408	H	HemF	Coproporphyrinogen III oxidase	PF01218.18	Coprogen_oxidas	Coproporphyrinogen III oxidase
	ExT.1892	COG0169	E	AroE	Shikimate 5-dehydrogenase	PF18317.1	SDH_C	Shikimate 5'-dehydrogenase C-terminal domain
						PF01488.20	Shikimate_DH	Shikimate / quinate 5-dehydrogenase
						PF08501.11	Shikimate_dh_N	Shikimate dehydrogenase substrate binding domain
	ExT.1893	COG0749	L	PolA	DNA polymerase I - 3'-5' exonuclease and polymerase domains	PF01367.20	5_3_exonuc	5'-3' exonuclease C-terminal SAM fold
		COG0258	L	Exo	5'-3' exonuclease (including N-terminal domain of PolI)	PF02739.16	5_3_exonuc_N	5'-3' exonuclease N-terminal resolvase-like domain
						PF00476.20	DNA_pol_A	DNA polymerase family A
						PF01612.20	DNA_pol_A_exo1	3'-5' exonuclease
	ExT.1894	COG0697	GER	RhaT	Permeases of the drug/metabolite transporter (DMT) superfamily	PF00892.20	EamA	EamA-like transporter family
	ExT.1895	COG0218	D	COG0218	Predicted GTPase	PF01926.23	MMR_HSR1	50S ribosome-binding GTPase
						PF03193.16	RsgA_GTPase	RsgA GTPase
	ExT.1896	COG2863	C	COG2863	Cytochrome c553	PF00034.21	Cytochrom_C	Cytochrome c
	ExT.1897	COG3078	J	COG3078	Uncharacterized protein conserved in bacteria	PF04220.12	YihI	Der GTPase activator (YihI)
	ExT.1899	COG1045	E	CysE	Serine acetyltransferase	PF06426.14	SATase_N	Serine acetyltransferase N-terminal
						PF00132.24	Hexapep	Bacterial transferase hexapeptide (six repeats)
	ExT.19	COG0807	H	RibA	GTP cyclohydrolase II	PF00925.20	GTP_cyclohydro2	GTP cyclohydrolase II
		COG0108	H	RibB	3 4-dihydroxy-2-butanone 4-phosphate synthase	PF00926.19	DHBP_synthase	3 4-dihydroxy-2-butanone 4-phosphate synthase
	ExT.190	COG0491	R	GloB	Zn-dependent hydrolases including glyoxylases	PF16123.5	HAGH_C	Hydroxyacylglutathione hydrolase C-terminus
						PF00753.27	Lactamase_B	Metallo-beta-lactamase superfamily
	ExT.1900	COG0840	NT	Tar	Methyl-accepting chemotaxis protein	PF00015.21	MCPsignal	Methyl-accepting chemotaxis protein (MCP) signalling domain
		COG2202	T	AtoS	FOG: PAS/PAC domain	PF08447.12	PAS_3	PAS fold
						PF00015.21	MCPsignal	Methyl-accepting chemotaxis protein (MCP) signalling domain
						PF00015.21	MCPsignal	Methyl-accepting chemotaxis protein (MCP) signalling domain
	ExT.1901	COG1278	K	CspC	Cold shock proteins	PF00313.22	CSD	Cold-shock' DNA-binding domain
	ExT.1902	COG1335	HR	PncA	Amidases related to nicotinamidase	PF00857.20	Isochorismatase	Isochorismatase family
	ExT.1903	COG0041	F	PurE	Phosphoribosylcarboxyaminoimidazole (NCAIR) mutase	PF00731.20	AIRC	AIR carboxylase
	ExT.1904	COG0026	F	PurK	Phosphoribosylaminoimidazole carboxylase (NCAIR synthetase)	PF17769.1	PurK_C	Phosphoribosylaminoimidazole carboxylase C-terminal domain
						PF02222.22	ATP-grasp	ATP-grasp domain
	ExT.1905	COG0400	R	COG0400	Predicted esterase	PF02230.16	Abhydrolase_2	Phospholipase/Carboxylesterase
	ExT.1906	COG0077	E	PheA	Prephenate dehydratase	PF01842.25	ACT	ACT domain
						PF00800.18	PDT	Prephenate dehydratase
	ExT.1907	COG1506	E	DAP2	Dipeptidyl aminopeptidases/acylaminoacyl-peptidases	PF07676.12	PD40	WD40-like Beta Propeller Repeat
						PF00930.21	DPPIV_N	Dipeptidyl peptidase IV (DPP IV) N-terminal region
						PF00326.21	Peptidase_S9	Prolyl oligopeptidase family
	ExT.1908	COG0787	M	Alr	Alanine racemase	PF00842.21	Ala_racemase_C	Alanine racemase C-terminal domain
						PF01168.20	Ala_racemase_N	Alanine racemase N-terminal domain
	ExT.1909	COG1271	C	CydA	Cytochrome bd-type quinol oxidase subunit 1	PF01654.17	Cyt_bd_oxida_I	Cytochrome bd terminal oxidase subunit I
	ExT.191	COG2226	H	UbiE	Methylase involved in ubiquinone/menaquinone biosynthesis	PF08241.12	Methyltransf_11	Methyltransferase domain
	ExT.1910	COG1294	C	AppB	Cytochrome bd-type quinol oxidase subunit 2	PF02322.15	Cyt_bd_oxida_II	Cytochrome bd terminal oxidase subunit II
	ExT.1911	COG1228	Q	HutI	Imidazolonepropionase and related amidohydrolases	PF01979.20	Amidohydro_1	Amidohydrolase family
	ExT.1912	COG0260	E	PepB	Leucyl aminopeptidase	PF02789.17	Peptidase_M17_N	Cytosol aminopeptidase family N-terminal domain
						PF00883.21	Peptidase_M17	Cytosol aminopeptidase family catalytic domain
	ExT.1913	COG3182	S	PiuB	Uncharacterized iron-regulated membrane protein	PF03929.16	PepSY_TM	PepSY-associated TM region
	ExT.1914	COG1629	P	CirA	Outer membrane receptor proteins mostly Fe transport	PF00593.24	TonB_dep_Rec	TonB dependent receptor
						PF07715.15	Plug	TonB-dependent Receptor Plug Domain
	ExT.1915	COG1680	V	AmpC	Beta-lactamase class C and other penicillin binding proteins	PF00144.24	Beta-lactamase	Beta-lactamase
						PF11954.8	DUF3471	Domain of unknown function (DUF3471)
	ExT.1916	COG2199	T	COG2199	c-di-GMP synthetase (diguanylate cyclase GGDEF domain)	PF00563.20	EAL	EAL domain
		COG2200	T	Rtn	c-di-GMP phosphodiesterase class I (EAL domain)	PF00990.21	GGDEF	Diguanylate cyclase GGDEF domain
	ExT.192	COG0607	P	PspE	Rhodanese-related sulfurtransferase	PF00581.20	Rhodanese	Rhodanese-like domain
	ExT.1922	COG3021	R	COG3021	Uncharacterized protein conserved in bacteria	PF03372.23	Exo_endo_phos	Endonuclease/Exonuclease/phosphatase family
	ExT.1923	COG3713	M	OmpV	Outer membrane protein V	PF06629.12	MipA	MltA-interacting protein MipA
	ExT.1924	COG1238	S	COG1238	Predicted membrane protein	PF09335.11	SNARE_assoc	SNARE associated Golgi protein
	ExT.1925	COG0350	L	Ada	Methylated DNA-protein cysteine methyltransferase	PF01035.20	DNA_binding_1	6-O-methylguanine DNA methyltransferase DNA binding domain
		COG2207	K	AraC	AraC-type DNA-binding domain-containing proteins	PF12833.7	HTH_18	Helix-turn-helix domain
	ExT.1926	COG1695	K	COG1695	Predicted transcriptional regulators	PF03551.14	PadR	Transcriptional regulator PadR-like family
	ExT.1929	COG1262	O	COG1262	Uncharacterized conserved protein	PF03781.16	FGE-sulfatase	Sulfatase-modifying factor enzyme 1
						PF12867.7	DinB_2	DinB superfamily
	ExT.193	COG0328	L	RnhA	Ribonuclease HI	PF00075.24	RNase_H	RNase H
	ExT.1930	COG4301	R	COG4301	Uncharacterized conserved protein	PF10017.9	Methyltransf_33	Histidine-specific methyltransferase SAM-dependent
	ExT.1931	COG0384	R	COG0384	Predicted epimerase PhzC/PhzF homolog	PF02567.16	PhzC-PhzF	Phenazine biosynthesis-like protein
	ExT.1935	COG1595	K	RpoE	DNA-directed RNA polymerase specialized sigma subunit sigma24 homolog	PF08281.12	Sigma70_r4_2	Sigma-70 region 4
						PF07638.11	Sigma70_ECF	ECF sigma factor
	ExT.1937	COG1488	H	PncB	Nicotinic acid phosphoribosyltransferase	PF04095.16	NAPRTase	Nicotinate phosphoribosyltransferase (NAPRTase) family
						PF17767.1	NAPRTase_N	Nicotinate phosphoribosyltransferase (NAPRTase) N-terminal domain
						PF17956.1	NAPRTase_C	Nicotinate phosphoribosyltransferase C-terminal domain
	ExT.1938	COG1335	HR	PncA	Amidases related to nicotinamidase	PF00857.20	Isochorismatase	Isochorismatase family
	ExT.1939	COG2110	J	COG2110	Predicted phosphatase homologous to the C-terminal domain of histone macroH2A1	PF01661.21	Macro	Macro domain
	ExT.194	COG0847	L	DnaQ	DNA polymerase III epsilon subunit and related 3'-5' exonucleases	PF00929.24	RNase_T	Exonuclease
	ExT.1940	COG2227	H	UbiG	2-polyprenyl-3-methyl-5-hydroxy-6-metoxy-1 4-benzoquinol methylase	PF13489.6	Methyltransf_23	Methyltransferase domain
	ExT.1941	COG0583	K	LysR	Transcriptional regulator	PF00126.27	HTH_1	Bacterial regulatory helix-turn-helix protein lysR family
						PF03466.20	LysR_substrate	LysR substrate binding domain
	ExT.1942	COG1741	R	COG1741	Pirin-related protein	PF02678.16	Pirin	Pirin
						PF05726.13	Pirin_C	Pirin C-terminal cupin domain
	ExT.1944	COG0376	P	KatG	Catalase (peroxidase I)	PF00141.23	peroxidase	Peroxidase
	ExT.1945	COG4221	C	COG4221	Short-chain alcohol dehydrogenase of unknown specificity	PF00106.25	adh_short	short chain dehydrogenase
						PF13460.6	NAD_binding_10	NAD(P)H-binding
	ExT.1946	COG0392	S	COG0392	Predicted integral membrane protein	PF03706.13	LPG_synthase_TM	Lysylphosphatidylglycerol synthase TM region
	ExT.1947	COG0438	M	RfaG	Glycosyltransferase	PF13692.6	Glyco_trans_1_4	Glycosyl transferases group 1
						PF00534.20	Glycos_transf_1	Glycosyl transferases group 1
						PF13439.6	Glyco_transf_4	Glycosyltransferase Family 4
	ExT.1949	COG1087	M	GalE	UDP-glucose 4-epimerase	PF16363.5	GDP_Man_Dehyd	GDP-mannose 4 6 dehydratase
	ExT.1952	COG0204	I	PlsC	1-acyl-sn-glycerol-3-phosphate acyltransferase	PF01553.21	Acyltransferase	Acyltransferase
	ExT.1954	COG0236	IQ	AcpP	Acyl carrier protein	PF00550.25	PP-binding	Phosphopantetheine attachment site
	ExT.1956	COG0365	I	Acs	Acyl-coenzyme A synthetases/AMP-(fatty) acid ligases	PF00501.28	AMP-binding	AMP-binding enzyme
						PF13193.6	AMP-binding_C	AMP-binding enzyme C-terminal domain
	ExT.1957	COG0764	I	FabA	3-hydroxymyristoyl/3-hydroxydecanoyl-(acyl carrier protein) dehydratases	PF07977.13	FabA	FabA-like domain
	ExT.1958	COG0463	M	WcaA	Glycosyltransferases involved in cell wall biogenesis	PF00535.26	Glycos_transf_2	Glycosyl transferase family 2
	ExT.1959	COG4261	R	COG4261	Predicted acyltransferase	PF03279.13	Lip_A_acyltrans	Bacterial lipid A biosynthesis acyltransferase
	ExT.1960	COG2986	E	HutH	Histidine ammonia-lyase	PF00221.19	Lyase_aromatic	Aromatic amino acid lyase
	ExT.1961	COG0824	I	FcbC	Predicted thioesterase	PF03061.22	4HBT	Thioesterase superfamily
	ExT.1963	COG4258	R	COG4258	Predicted exporter	PF03176.15	MMPL	MMPL family
	ExT.1964	COG0644	C	FixC	Dehydrogenases (flavoproteins)	PF04820.14	Trp_halogenase	Tryptophan halogenase
						PF01494.19	FAD_binding_3	FAD binding domain
	ExT.1966	COG0304	IQ	FabB	3-oxoacyl-(acyl-carrier-protein) synthase	PF02801.22	Ketoacyl-synt_C	Beta-ketoacyl synthase C-terminal domain
						PF00109.26	ketoacyl-synt	Beta-ketoacyl synthase N-terminal domain
	ExT.1968	COG1028	IQR	FabG	Dehydrogenases with different specificities (related to short-chain alcohol dehydrogenases)	PF13561.6	adh_short_C2	Enoyl-(Acyl carrier protein) reductase
	ExT.1969	COG0304	IQ	FabB	3-oxoacyl-(acyl-carrier-protein) synthase	PF00109.26	ketoacyl-synt	Beta-ketoacyl synthase N-terminal domain
						PF02801.22	Ketoacyl-synt_C	Beta-ketoacyl synthase C-terminal domain
	ExT.197	COG0339	E	Dcp	Zn-dependent oligopeptidases	PF01432.20	Peptidase_M3	Peptidase family M3
	ExT.1971	COG1505	E	COG1505	Serine proteases of the peptidase family S9A	PF00326.21	Peptidase_S9	Prolyl oligopeptidase family
						PF02897.15	Peptidase_S9_N	Prolyl oligopeptidase N-terminal beta-propeller domain
	ExT.1972	COG0330	O	HflC	Membrane protease subunits stomatin/prohibitin homologs	PF01145.25	Band_7	SPFH domain / Band 7 family
	ExT.1973	COG3434	T	COG3434	Predicted signal transduction protein containing EAL and modified HD-GYP domains	PF08668.12	HDOD	HDOD domain
						PF00563.20	EAL	EAL domain
	ExT.1974	COG2166	O	sufE	Cysteine desulfurase SufE subunit	PF02657.15	SufE	Fe-S metabolism associated domain
	ExT.1975	COG2151	O	PaaD	Predicted metal-sulfur cluster biosynthetic enzyme	PF01883.19	FeS_assembly_P	Iron-sulfur cluster assembly protein
	ExT.1976	COG0316	O	sufA	Fe-S cluster assembly scaffold protein	PF01521.20	Fe-S_biosyn	Iron-sulphur cluster biosynthesis
	ExT.1977	COG0520	E	csdA	Selenocysteine lyase/Cysteine desulfurase	PF00266.19	Aminotran_5	Aminotransferase class-V
	ExT.1978	COG0719	O	SufB	Cysteine desulfurase activator SufB	PF01458.17	UPF0051	Uncharacterized protein family (UPF0051)
	ExT.1979	COG0396	O	sufC	Cysteine desulfurase activator ATPase	PF13304.6	AAA_21	AAA domain putative AbiEii toxin Type IV TA system
						PF00005.27	ABC_tran	ABC transporter
	ExT.198	COG1252	C	Ndh	NADH dehydrogenase FAD-containing subunit	PF07992.14	Pyr_redox_2	Pyridine nucleotide-disulphide oxidoreductase
	ExT.1980	COG0719	O	SufB	Cysteine desulfurase activator SufB	PF01458.17	UPF0051	Uncharacterized protein family (UPF0051)
	ExT.1981	COG2197	TK	CitB	Response regulator containing a CheY-like receiver domain and an HTH DNA-binding domain	PF04967.12	HTH_10	HTH DNA binding domain
						PF00196.19	GerE	Bacterial regulatory proteins luxR family
	ExT.1982	COG1462	M	CsgG	Uncharacterized protein involved in formation of curli polymers	PF03783.14	CsgG	Curli production assembly/transport component CsgG
	ExT.1987	COG3291	S	COG3291	FOG: PKD repeat	PF00082.22	Peptidase_S8	Subtilase family
		COG4935	O	COG4935	Regulatory P domain of the subtilisin-like proprotein convertases and other proteases	PF00801.20	PKD	PKD domain
		COG1404	O	AprE	Subtilisin-like serine proteases	PF01483.20	P_proprotein	Proprotein convertase P-domain
	ExT.1989	COG3491	Q	PcbC	Isopenicillin N synthase and related dioxygenases	PF03171.20	2OG-FeII_Oxy	2OG-Fe(II) oxygenase superfamily
						PF14226.6	DIOX_N	non-haem dioxygenase in morphine synthesis N-terminal
	ExT.199	COG0587	L	DnaE	DNA polymerase III alpha subunit	PF02811.19	PHP	PHP domain
						PF07733.12	DNA_pol3_alpha	Bacterial DNA polymerase III alpha NTPase domain
						PF17657.1	DNA_pol3_finger	Bacterial DNA polymerase III alpha subunit finger domain
						PF14579.6	HHH_6	Helix-hairpin-helix motif
						PF01336.25	tRNA_anti-codon	OB-fold nucleic acid binding domain
						PF07733.12	DNA_pol3_alpha	Bacterial DNA polymerase III alpha NTPase domain
	ExT.1990	COG0217	KJ	COG0217	Uncharacterized conserved protein	PF01709.20	Transcrip_reg	Transcriptional regulator
	ExT.1991	COG3047	M	OmpW	Outer membrane protein W	PF03922.14	OmpW	OmpW family
	ExT.1992	COG0640	K	ArsR	Predicted transcriptional regulators	PF01022.20	HTH_5	Bacterial regulatory protein arsR family
	ExT.1995	COG2834	M	LolA	Outer membrane lipoprotein-sorting protein	PF17131.4	LolA_like	Outer membrane lipoprotein-sorting protein
	ExT.1996	COG1033	R	COG1033	Predicted exporters of the RND superfamily	PF02460.18	Patched	Patched family
						PF03176.15	MMPL	MMPL family
	ExT.1997	COG0813	F	DeoD	Purine-nucleoside phosphorylase	PF01048.20	PNP_UDP_1	Phosphorylase superfamily
	ExT.1998	COG0840	NT	Tar	Methyl-accepting chemotaxis protein	PF00015.21	MCPsignal	Methyl-accepting chemotaxis protein (MCP) signalling domain
		COG2703	T	COG2703	Hemerythrin	PF01814.23	Hemerythrin	Hemerythrin HHE cation binding domain
	ExT.2	COG0729	M	COG0729	Outer membrane protein	PF07244.15	POTRA	Surface antigen variable number repeat
						PF17243.2	POTRA_TamA_1	POTRA domain TamA domain 1
						PF01103.23	Bac_surface_Ag	Surface antigen
	ExT.20	COG1893	H	ApbA	Ketopantoate reductase	PF08546.11	ApbA_C	Ketopantoate reductase PanE/ApbA C terminal
						PF02558.16	ApbA	Ketopantoate reductase PanE/ApbA
	ExT.200	COG0825	I	AccA	Acetyl-CoA carboxylase alpha subunit	PF03255.14	ACCA	Acetyl co-enzyme A carboxylase carboxyltransferase alpha subunit
						PF01039.22	Carboxyl_trans	Carboxyl transferase domain
	ExT.2000	COG0022	C	AcoB	Pyruvate/2-oxoglutarate dehydrogenase complex dehydrogenase (E1) component eukaryotic type beta subunit	PF02780.20	Transketolase_C	Transketolase C-terminal domain
						PF00676.20	E1_dh	Dehydrogenase E1 component
						PF02779.24	Transket_pyr	Transketolase pyrimidine binding domain
						PF02780.20	Transketolase_C	Transketolase C-terminal domain
	ExT.2001	COG1960	I	CaiA	Acyl-CoA dehydrogenases	PF02771.16	Acyl-CoA_dh_N	Acyl-CoA dehydrogenase N-terminal domain
						PF02770.19	Acyl-CoA_dh_M	Acyl-CoA dehydrogenase middle domain
						PF00441.24	Acyl-CoA_dh_1	Acyl-CoA dehydrogenase C-terminal domain
	ExT.2002	COG0664	T	Crp	cAMP-binding proteins - catabolite gene activator and regulatory subunit of cAMP-dependent protein kinases	PF13545.6	HTH_Crp_2	Crp-like helix-turn-helix domain
						PF00027.29	cNMP_binding	Cyclic nucleotide-binding domain
	ExT.2003	COG2768	S	COG2768	Uncharacterized Fe-S center protein	PF00037.27	Fer4	4Fe-4S binding domain
						PF12838.7	Fer4_7	4Fe-4S dicluster domain
	ExT.2004	COG0826	O	COG0826	Collagenase and related proteases	PF16325.5	Peptidase_U32_C	Peptidase family U32 C-terminal domain
						PF01136.19	Peptidase_U32	Peptidase family U32
	ExT.2005	COG2896	H	MoaA	Molybdenum cofactor biosynthesis enzyme	PF04055.21	Radical_SAM	Radical SAM superfamily
						PF06463.13	Mob_synth_C	Molybdenum Cofactor Synthesis C
	ExT.2006	COG0746	H	MobA	Molybdopterin-guanine dinucleotide biosynthesis protein A	PF12804.7	NTP_transf_3	MobA-like NTP transferase domain
	ExT.2007	COG0521	H	MoaB	Molybdopterin biosynthesis enzymes	PF00994.24	MoCF_biosynth	Probable molybdopterin binding domain
	ExT.2008	COG0315	H	MoaC	Molybdenum cofactor biosynthesis enzyme	PF01967.21	MoaC	MoaC family
	ExT.2009	COG1977	H	MoaD	Molybdopterin converting factor small subunit	PF02597.20	ThiS	ThiS family
	ExT.201	COG0037	J	MesJ	tRNA(Ile)-lysidine synthase MesJ	PF11734.8	TilS_C	TilS substrate C-terminal domain
						PF01171.20	ATP_bind_3	PP-loop family
	ExT.2010	COG0314	H	MoaE	Molybdopterin converting factor large subunit	PF02391.17	MoaE	MoaE protein
	ExT.2011	COG0725	P	ModA	ABC-type molybdate transport system periplasmic component	PF13531.6	SBP_bac_11	Bacterial extracellular solute-binding protein
	ExT.2012	COG4149	P	ModC	ABC-type molybdate transport system permease component	PF00528.22	BPD_transp_1	Binding-protein-dependent transport system inner membrane component
	ExT.2013	COG4148	P	ModC	ABC-type molybdate transport system ATPase component	PF03459.17	TOBE	TOBE domain
						PF00005.27	ABC_tran	ABC transporter
						PF13401.6	AAA_22	AAA domain
	ExT.2014	COG3961	GHR	COG3961	Pyruvate decarboxylase and related thiamine pyrophosphate-requiring enzymes	PF02776.18	TPP_enzyme_N	Thiamine pyrophosphate enzyme N-terminal TPP binding domain
						PF00205.22	TPP_enzyme_M	Thiamine pyrophosphate enzyme central domain
	ExT.2015	COG0303	H	MoeA	Molybdopterin biosynthesis enzyme	PF00994.24	MoCF_biosynth	Probable molybdopterin binding domain
						PF03453.17	MoeA_N	MoeA N-terminal region (domain I and II)
						PF03454.15	MoeA_C	MoeA C-terminal region (domain IV)
	ExT.2016	COG2197	TK	CitB	Response regulator containing a CheY-like receiver domain and an HTH DNA-binding domain	PF00196.19	GerE	Bacterial regulatory proteins luxR family
						PF00072.24	Response_reg	Response regulator receiver domain
	ExT.2018	COG3850	T	NarQ	Signal transduction histidine kinase nitrate/nitrite-specific	PF00672.25	HAMP	HAMP domain
						PF13675.6	PilJ	Type IV pili methyl-accepting chemotaxis transducer N-term
						PF07730.13	HisKA_3	Histidine kinase
						PF02518.26	HATPase_c	Histidine kinase- DNA gyrase B- and HSP90-like ATPase
	ExT.2019	COG5013	CP	NarG	Nitrate reductase alpha subunit	PF01568.21	Molydop_binding	Molydopterin dinucleotide binding domain
						PF00384.22	Molybdopterin	Molybdopterin oxidoreductase
						PF14710.6	Nitr_red_alph_N	Respiratory nitrate reductase alpha N-terminal
	ExT.202	COG2199	T	COG2199	c-di-GMP synthetase (diguanylate cyclase GGDEF domain)	PF00990.21	GGDEF	Diguanylate cyclase GGDEF domain
						PF17853.1	GGDEF_2	GGDEF-like domain
	ExT.2020	COG1140	CP	NarY	Nitrate reductase beta subunit	PF13237.6	Fer4_10	4Fe-4S dicluster domain
						PF13247.6	Fer4_11	4Fe-4S dicluster domain
						PF14711.6	Nitr_red_bet_C	Respiratory nitrate reductase beta C-terminal
	ExT.2021	COG2180	CPO	NarJ	Nitrate reductase delta subunit	PF02613.15	Nitrate_red_del	Nitrate reductase delta subunit
	ExT.2022	COG2181	CP	NarI	Nitrate reductase gamma subunit	PF02665.14	Nitrate_red_gam	Nitrate reductase gamma subunit
	ExT.2023	COG0760	O	SurA	Parvulin-like peptidyl-prolyl isomerase	PF00639.21	Rotamase	PPIC-type PPIASE domain
						PF13616.6	Rotamase_3	PPIC-type PPIASE domain
	ExT.2026	COG3256	P	NorB	Nitric oxide reductase large subunit	PF00115.20	COX1	Cytochrome C and Quinol oxidase polypeptide I
	ExT.2027	COG1180	O	PflA	Pyruvate-formate lyase-activating enzyme	PF13353.6	Fer4_12	4Fe-4S single cluster domain
	ExT.2028	COG1328	F	NrdD	Oxygen-sensitive ribonucleoside-triphosphate reductase	PF13597.6	NRDD	Anaerobic ribonucleoside-triphosphate reductase
	ExT.203	COG0569	P	TrkA	K+ transport systems NAD-binding component	PF02080.21	TrkA_C	TrkA-C domain
		COG0475	P	KefB	Kef-type K+ transport systems membrane components	PF00999.21	Na_H_Exchanger	Sodium/hydrogen exchanger family
						PF02254.18	TrkA_N	TrkA-N domain
	ExT.2030	COG1055	P	ArsB	Na+/H+ antiporter NhaD and related arsenite permeases	PF03600.16	CitMHS	Citrate transporter
	ExT.2031	COG0635	H	HemN	Coproporphyrinogen III oxidase and related Fe-S oxidoreductases	PF04055.21	Radical_SAM	Radical SAM superfamily
						PF06969.16	HemN_C	HemN C-terminal domain
	ExT.2032	COG3154	I	COG3154	Putative lipid carrier protein	PF02036.17	SCP2	SCP-2 sterol transfer family
	ExT.2033	COG0826	O	COG0826	Collagenase and related proteases	PF01136.19	Peptidase_U32	Peptidase family U32
	ExT.2034	COG0826	O	COG0826	Collagenase and related proteases	PF01136.19	Peptidase_U32	Peptidase family U32
	ExT.2035	COG0521	H	MoaB	Molybdopterin biosynthesis enzymes	PF00994.24	MoCF_biosynth	Probable molybdopterin binding domain
	ExT.2036	COG1275	V	TehA	Tellurite resistance protein and related permeases	PF03595.17	SLAC1	Voltage-dependent anion channel
	ExT.2037	COG2223	P	NarK	Nitrate/nitrite transporter	PF07690.16	MFS_1	Major Facilitator Superfamily
	ExT.2038	COG3213	V	NnrS	Uncharacterized protein involved in response to NO	PF05940.12	NnrS	NnrS protein
	ExT.2039	COG0476	H	ThiF	Dinucleotide-utilizing enzymes involved in molybdopterin and thiamine biosynthesis family 2	PF00899.21	ThiF	ThiF family
	ExT.204	COG0845	MV	AcrA	Membrane-fusion protein	PF13437.6	HlyD_3	HlyD family secretion protein
						PF16576.5	HlyD_D23	Barrel-sandwich domain of CusB or HlyD membrane-fusion
	ExT.2040	COG2832	S	COG2832	Uncharacterized protein conserved in bacteria	PF04304.13	DUF454	Protein of unknown function (DUF454)
	ExT.2041	COG3604	KT	FhlA	Transcriptional regulator containing GAF AAA-type ATPase and DNA binding domains	PF01590.26	GAF	GAF domain
						PF00158.26	Sigma54_activat	Sigma-54 interaction domain
	ExT.2043	COG2846	O	COG2846	Regulator of cell morphogenesis and NO signaling	PF01814.23	Hemerythrin	Hemerythrin HHE cation binding domain
	ExT.2044	COG0741	M	MltE	Soluble lytic murein transglycosylase and related regulatory proteins (some contain LysM/invasin domains)	PF01464.20	SLT	Transglycosylase SLT domain
						PF11873.8	Mltc_N	Membrane-bound lytic murein transglycosylase C N-terminal domain
	ExT.2046	COG0569	P	TrkA	K+ transport systems NAD-binding component	PF02254.18	TrkA_N	TrkA-N domain
						PF02080.21	TrkA_C	TrkA-C domain
	ExT.2047	COG0168	P	TrkG	Trk-type K+ transport systems membrane components	PF02386.16	TrkH	Cation transport protein
	ExT.2048	COG0840	NT	Tar	Methyl-accepting chemotaxis protein	PF00015.21	MCPsignal	Methyl-accepting chemotaxis protein (MCP) signalling domain
						PF02743.18	dCache_1	Cache domain
						PF00672.25	HAMP	HAMP domain
	ExT.205	COG0841	V	AcrB	Cation/multidrug efflux pump	PF00873.19	ACR_tran	AcrB/AcrD/AcrF family
	ExT.2050	COG0389	L	DinP	Nucleotidyltransferase/DNA polymerase involved in DNA repair	PF11798.8	IMS_HHH	IMS family HHH motif
						PF11799.8	IMS_C	impB/mucB/samB family C-terminal domain
						PF00817.20	IMS	impB/mucB/samB family
	ExT.2051	COG3245	C	CycB	Cytochrome c5	PF13442.6	Cytochrome_CBB3	Cytochrome C oxidase cbb3-type subunit III
	ExT.2052	COG5001	T	COG5001	Predicted signal transduction protein containing a membrane domain an EAL and a GGDEF domain	PF00990.21	GGDEF	Diguanylate cyclase GGDEF domain
		COG2203	T	FhlA	FOG: GAF domain	PF00563.20	EAL	EAL domain
						PF13185.6	GAF_2	GAF domain
	ExT.2053	COG0210	L	UvrD	Superfamily I DNA and RNA helicases	PF13361.6	UvrD_C	UvrD-like helicase C-terminal domain
						PF00580.21	UvrD-helicase	UvrD/REP helicase N-terminal domain
	ExT.2054	COG2960	S	COG2960	Uncharacterized protein conserved in bacteria	PF04380.13	BMFP	Membrane fusogenic activity
	ExT.2055	COG1018	C	Hmp	Flavodoxin reductases (ferredoxin-NADPH reductases) family 1	PF00970.24	FAD_binding_6	Oxidoreductase FAD-binding domain
						PF00175.21	NAD_binding_1	Oxidoreductase NAD-binding domain
	ExT.2056	COG3668	X	ParE	Plasmid stabilization system protein	PF05016.15	ParE_toxin	ParE toxin of type II toxin-antitoxin system parDE
	ExT.2057	COG3077	V	RelB	DNA-damage-inducible protein J	PF04221.12	RelB	RelB antitoxin
	ExT.2058	COG1651	O	DsbG	Protein-disulfide isomerase	PF13462.6	Thioredoxin_4	Thioredoxin
	ExT.2059	COG0526	O	TrxA	Thiol-disulfide isomerase and thioredoxins	PF00462.24	Glutaredoxin	Glutaredoxin
						PF00085.20	Thioredoxin	Thioredoxin
	ExT.206	COG3821	S	COG3821	Predicted membrane protein	PF04654.12	DUF599	Protein of unknown function DUF599
	ExT.2060	COG4233	OC	COG4233	Uncharacterized protein predicted to be involved in C-type cytochrome biogenesis	PF11412.8	DsbC	Disulphide bond corrector protein DsbC
		COG4232	O	COG4232	Thiol:disulfide interchange protein	PF13899.6	Thioredoxin_7	Thioredoxin-like
	ExT.2062	COG0606	O	COG0606	Predicted ATPase with chaperone activity	PF13335.6	Mg_chelatase_C	Magnesium chelatase subunit ChlI C-terminal
						PF01078.21	Mg_chelatase	Magnesium chelatase subunit ChlI
						PF13541.6	ChlI	Subunit ChlI of Mg-chelatase
	ExT.2063	COG2008	E	GLY1	Threonine aldolase	PF01212.21	Beta_elim_lyase	Beta-eliminating lyase
	ExT.2064	COG0031	E	CysK	Cysteine synthase	PF00291.25	PALP	Pyridoxal-phosphate dependent enzyme
	ExT.2065	COG0626	E	MetC	Cystathionine beta-lyases/cystathionine gamma-synthases	PF01053.20	Cys_Met_Meta_PP	Cys/Met metabolism PLP-dependent enzyme
	ExT.2067	COG3565	R	COG3565	Predicted dioxygenase of extradiol dioxygenase family	PF00903.25	Glyoxalase	Glyoxalase/Bleomycin resistance protein/Dioxygenase superfamily
	ExT.2068	COG1171	E	IlvA	Threonine dehydratase	PF00291.25	PALP	Pyridoxal-phosphate dependent enzyme
	ExT.2069	COG3068	S	COG3068	Uncharacterized protein conserved in bacteria	PF04222.12	DUF416	Protein of unknown function (DUF416)
	ExT.207	COG2988	E	COG2988	Succinylglutamate desuccinylase	PF04952.14	AstE_AspA	Succinylglutamate desuccinylase / Aspartoacylase family
	ExT.2070	COG0742	J	COG0742	N6-adenine-specific methylase	PF03602.15	Cons_hypoth95	Conserved hypothetical protein 95
	ExT.2071	COG0552	U	FtsY	Signal recognition particle GTPase	PF13191.6	AAA_16	AAA ATPase domain
						PF00448.22	SRP54	SRP54-type protein GTPase domain
	ExT.2072	COG2884	D	FtsE	Predicted ATPase involved in cell division	PF00005.27	ABC_tran	ABC transporter
						PF13304.6	AAA_21	AAA domain putative AbiEii toxin Type IV TA system
	ExT.2073	COG2177	D	FtsX	Cell division protein	PF02687.21	FtsX	FtsX-like permease family
						PF18075.1	FtsX_ECD	FtsX extracellular domain
	ExT.2074	COG0568	K	RpoD	DNA-directed RNA polymerase sigma subunit (sigma70/sigma32)	PF00140.20	Sigma70_r1_2	Sigma-70 factor region 1.2
						PF04542.14	Sigma70_r2	Sigma-70 region 2
						PF04545.16	Sigma70_r4	Sigma-70 region 4
	ExT.2076	COG2861	G	COG2861	Uncharacterized protein conserved in bacteria	PF04748.13	Polysacc_deac_2	Divergent polysaccharide deacetylase
	ExT.2077	COG4942	D	COG4942	Membrane-bound metallopeptidase	PF13851.6	GAS	Growth-arrest specific micro-tubule binding
						PF01551.22	Peptidase_M23	Peptidase family M23
	ExT.2078	COG0696	G	GpmI	Phosphoglyceromutase	PF01676.18	Metalloenzyme	Metalloenzyme superfamily
	ExT.2079	COG0607	P	PspE	Rhodanese-related sulfurtransferase	PF00581.20	Rhodanese	Rhodanese-like domain
	ExT.208	COG1071	C	AcoA	Pyruvate/2-oxoglutarate dehydrogenase complex dehydrogenase (E1) component eukaryotic type alpha subunit	PF00676.20	E1_dh	Dehydrogenase E1 component
	ExT.2080	COG1952	U	SecB	Preprotein translocase subunit SecB	PF02556.14	SecB	Preprotein translocase subunit SecB
	ExT.2081	COG0240	C	GpsA	Glycerol-3-phosphate dehydrogenase	PF01210.23	NAD_Gly3P_dh_N	NAD-dependent glycerol-3-phosphate dehydrogenase N-terminus
						PF07479.14	NAD_Gly3P_dh_C	NAD-dependent glycerol-3-phosphate dehydrogenase C-terminus
	ExT.2082	COG1309	K	AcrR	Transcriptional regulator	PF00440.23	TetR_N	Bacterial regulatory proteins tetR family
	ExT.2083	COG0756	FV	Dut	dUTPase	PF00692.19	dUTPase	dUTPase
	ExT.2084	COG0452	H	Dfp	Phosphopantothenoylcysteine synthetase/decarboxylase	PF04127.15	DFP	DNA / pantothenate metabolism flavoprotein
						PF02441.19	Flavoprotein	Flavoprotein
	ExT.2085	COG2003	L	RadC	DNA repair proteins	PF04002.15	RadC	RadC-like JAB domain
						PF14464.6	Prok-JAB	Prokaryotic homologs of the JAB domain
	ExT.2086	COG0227	J	RpmB	Ribosomal protein L28	PF00830.19	Ribosomal_L28	Ribosomal L28 family
	ExT.2087	COG0267	J	RpmG	Ribosomal protein L33	PF00471.20	Ribosomal_L33	Ribosomal protein L33
	ExT.2088	COG3751	JO	EGL-9	Predicted proline hydroxylase	PF13640.6	2OG-FeII_Oxy_3	2OG-Fe(II) oxygenase superfamily
	ExT.209	COG0022	C	AcoB	Pyruvate/2-oxoglutarate dehydrogenase complex dehydrogenase (E1) component eukaryotic type beta subunit	PF02779.24	Transket_pyr	Transketolase pyrimidine binding domain
						PF02780.20	Transketolase_C	Transketolase C-terminal domain
	ExT.2090	COG0266	L	Nei	Formamidopyrimidine-DNA glycosylase	PF06831.14	H2TH	Formamidopyrimidine-DNA glycosylase H2TH domain
						PF01149.24	Fapy_DNA_glyco	Formamidopyrimidine-DNA glycosylase N-terminal domain
						PF06827.14	zf-FPG_IleRS	Zinc finger found in FPG and IleRS
	ExT.2091	COG0596	HR	MhpC	Predicted hydrolases or acyltransferases (alpha/beta hydrolase superfamily)	PF00561.20	Abhydrolase_1	alpha/beta hydrolase fold
	ExT.2092	COG1040	R	ComFC	Predicted amidophosphoribosyltransferases	PF00156.27	Pribosyltran	Phosphoribosyl transferase domain
	ExT.2093	COG0316	O	sufA	Fe-S cluster assembly scaffold protein	PF01106.17	NifU	NifU-like domain
		COG0694	O	COG0694	Thioredoxin-like proteins and domains	PF01521.20	Fe-S_biosyn	Iron-sulphur cluster biosynthesis
	ExT.2094	COG0534	V	NorM	Na+-driven multidrug efflux pump	PF01554.18	MatE	MatE
						PF14667.6	Polysacc_synt_C	Polysaccharide biosynthesis C-terminal domain
	ExT.2095	COG0726	GM	CDA1	Predicted xylanase/chitin deacetylase	PF10096.9	DUF2334	Uncharacterized protein conserved in bacteria (DUF2334)
	ExT.2095	COG0726	GM	CDA1	Predicted xylanase/chitin deacetylase	PF01522.21	Polysacc_deac_1	Polysaccharide deacetylase
	ExT.2096	COG1999	O	COG1999	Uncharacterized protein SCO1/SenC/PrrC involved in biogenesis of respiratory and photosynthetic systems	PF02630.14	SCO1-SenC	SCO1/SenC
	ExT.2097	COG0109	HI	CyoE	Polyprenyltransferase (cytochrome oxidase assembly factor)	PF01040.18	UbiA	UbiA prenyltransferase family
	ExT.2098	COG1612	H	CtaA	Uncharacterized protein required for cytochrome oxidase assembly	PF02628.15	COX15-CtaA	Cytochrome oxidase assembly protein
	ExT.210	COG0511	HI	AccB	Biotin carboxyl carrier protein	PF00198.23	2-oxoacid_dh	2-oxoacid dehydrogenases acyltransferase (catalytic domain)
		COG0508	C	AceF	Pyruvate/2-oxoglutarate dehydrogenase complex dihydrolipoamide acyltransferase (E2) component and related enzymes	PF00364.22	Biotin_lipoyl	Biotin-requiring enzyme
						PF02817.17	E3_binding	e3 binding domain
	ExT.2100	COG3346	O	COG3346	Uncharacterized conserved protein	PF02104.15	SURF1	SURF1 family
	ExT.2102	COG1845	C	CyoC	Heme/copper-type cytochrome/quinol oxidase subunit 3	PF00510.18	COX3	Cytochrome c oxidase subunit III
	ExT.2103	COG3175	CO	COX11	Cytochrome oxidase assembly factor	PF04442.14	CtaG_Cox11	Cytochrome c oxidase assembly protein CtaG/Cox11
	ExT.2104	COG0843	C	CyoB	Heme/copper-type cytochrome/quinol oxidases subunit 1	PF00115.20	COX1	Cytochrome C and Quinol oxidase polypeptide I
	ExT.2105	COG1622	C	CyoA	Heme/copper-type cytochrome/quinol oxidases subunit 2	PF00034.21	Cytochrom_C	Cytochrome c
		COG2010	C	CccA	Cytochrome c mono- and diheme variants	PF02790.15	COX2_TM	Cytochrome C oxidase subunit II transmembrane domain
						PF00116.20	COX2	Cytochrome C oxidase subunit II periplasmic domain
						PF13442.6	Cytochrome_CBB3	Cytochrome C oxidase cbb3-type subunit III
	ExT.2107	COG1974	KT	LexA	SOS-response transcriptional repressors (RecA-mediated autopeptidases)	PF01726.16	LexA_DNA_bind	LexA DNA binding domain
						PF00717.23	Peptidase_S24	Peptidase S24-like
	ExT.2108	COG2937	I	PlsB	Glycerol-3-phosphate O-acyltransferase	PF01553.21	Acyltransferase	Acyltransferase
	ExT.2109	COG0382	H	UbiA	4-hydroxybenzoate polyprenyltransferase and related prenyltransferases	PF01040.18	UbiA	UbiA prenyltransferase family
	ExT.211	COG3021	R	COG3021	Uncharacterized protein conserved in bacteria	PF03372.23	Exo_endo_phos	Endonuclease/Exonuclease/phosphatase family
	ExT.2110	COG3161	H	UbiC	4-hydroxybenzoate synthetase (chorismate lyase)	PF04345.13	Chor_lyase	Chorismate lyase
	ExT.2111	COG1580	N	FliL	Flagellar basal body-associated protein	PF03748.14	FliL	Flagellar basal body-associated protein FliL
	ExT.2112	COG0705	O	COG0705	Membrane associated serine protease	PF01694.22	Rhomboid	Rhomboid family
						PF12122.8	Rhomboid_N	Cytoplasmic N-terminal domain of rhomboid serine protease
	ExT.2113	COG0607	P	PspE	Rhodanese-related sulfurtransferase	PF00581.20	Rhodanese	Rhodanese-like domain
	ExT.2114	COG1063	ER	Tdh	Threonine dehydrogenase and related Zn-dependent dehydrogenases	PF08240.12	ADH_N	Alcohol dehydrogenase GroES-like domain
						PF00107.26	ADH_zinc_N	Zinc-binding dehydrogenase
	ExT.2115	COG0156	H	BioF	7-keto-8-aminopelargonate synthetase and related enzymes	PF00155.21	Aminotran_1_2	Aminotransferase class I and II
	ExT.2116	COG0669	H	CoaD	Phosphopantetheine adenylyltransferase	PF01467.26	CTP_transf_like	Cytidylyltransferase-like
	ExT.2117	COG0733	R	COG0733	Na+-dependent transporters of the SNF family	PF00209.18	SNF	Sodium:neurotransmitter symporter family
	ExT.2118	COG1866	C	PckA	Phosphoenolpyruvate carboxykinase (ATP)	PF01293.20	PEPCK_ATP	Phosphoenolpyruvate carboxykinase
	ExT.2119	COG4152	R	COG4152	ABC-type uncharacterized transport system ATPase component	PF13732.6	DUF4162	Domain of unknown function (DUF4162)
						PF13304.6	AAA_21	AAA domain putative AbiEii toxin Type IV TA system
						PF00005.27	ABC_tran	ABC transporter
	ExT.212	COG0697	GER	RhaT	Permeases of the drug/metabolite transporter (DMT) superfamily	PF00892.20	EamA	EamA-like transporter family
	ExT.2120	COG1668	CP	NatB	ABC-type Na+ efflux pump permease component	PF12698.7	ABC2_membrane_3	ABC-2 family transporter protein
	ExT.2121	COG1506	E	DAP2	Dipeptidyl aminopeptidases/acylaminoacyl-peptidases	PF00326.21	Peptidase_S9	Prolyl oligopeptidase family
						PF10647.9	Gmad1	Lipoprotein LpqB beta-propeller domain
						PF00930.21	DPPIV_N	Dipeptidyl peptidase IV (DPP IV) N-terminal region
	ExT.2122	COG1309	K	AcrR	Transcriptional regulator	PF00440.23	TetR_N	Bacterial regulatory proteins tetR family
	ExT.2123	COG1398	I	OLE1	Fatty-acid desaturase	PF00487.24	FA_desaturase	Fatty acid desaturase
	ExT.2126	COG2183	K	Tex	Transcriptional accessory protein	PF12836.7	HHH_3	Helix-hairpin-helix motif
						PF00575.23	S1	S1 RNA binding domain
						PF16921.5	Tex_YqgF	Tex protein YqgF-like domain
						PF17674.1	HHH_9	HHH domain
						PF09371.10	Tex_N	Tex-like protein N-terminal domain
	ExT.2127	COG0782	K	COG0782	Uncharacterized conserved protein YhbC family	PF01272.19	GreA_GreB	Transcription elongation factor GreA/GreB C-term
						PF03449.15	GreA_GreB_N	Transcription elongation factor N-terminal
	ExT.2133	COG0560	E	SerB	Phosphoserine phosphatase	PF12710.7	HAD	haloacid dehalogenase-like hydrolase
	ExT.2134	COG3153	R	COG3153	Predicted acetyltransferase	PF13673.7	Acetyltransf_10	Acetyltransferase (GNAT) domain
	ExT.2136	COG1597	IR	LCB5	Sphingosine kinase and enzymes related to eukaryotic diacylglycerol kinase	PF00781.24	DAGK_cat	Diacylglycerol kinase catalytic domain
	ExT.2138	COG0346	Q	GloA	Lactoylglutathione lyase and related lyases	PF00903.25	Glyoxalase	Glyoxalase/Bleomycin resistance protein/Dioxygenase superfamily
	ExT.2139	COG2972	T	COG2972	Predicted signal transduction protein with a C-terminal ATPase domain	PF02518.26	HATPase_c	Histidine kinase- DNA gyrase B- and HSP90-like ATPase
						PF06580.13	His_kinase	Histidine kinase
	ExT.214	COG3607	R	COG3607	Predicted lactoylglutathione lyase	PF00903.25	Glyoxalase	Glyoxalase/Bleomycin resistance protein/Dioxygenase superfamily
	ExT.2140	COG3279	KT	LytT	Response regulator of the LytR/AlgR family	PF04397.15	LytTR	LytTr DNA-binding domain
						PF00072.24	Response_reg	Response regulator receiver domain
	ExT.2141	COG1228	Q	HutI	Imidazolonepropionase and related amidohydrolases	PF01979.20	Amidohydro_1	Amidohydrolase family
	ExT.2143	COG2199	T	COG2199	c-di-GMP synthetase (diguanylate cyclase GGDEF domain)	PF00990.21	GGDEF	Diguanylate cyclase GGDEF domain
	ExT.2149	COG2808	T	PaiB	Transcriptional regulator	PF04299.12	FMN_bind_2	Putative FMN-binding domain
	ExT.215	COG0300	R	DltE	Short-chain dehydrogenases of various substrate specificities	PF00106.25	adh_short	short chain dehydrogenase
	ExT.2150	COG2329	H	COG2329	Uncharacterized enzyme involved in biosynthesis of extracellular polysaccharides	PF03992.16	ABM	Antibiotic biosynthesis monooxygenase
	ExT.2151	COG3865	R	COG3865	Uncharacterized protein conserved in bacteria	PF06983.13	3-dmu-9_3-mt	3-demethylubiquinone-9 3-methyltransferase
	ExT.2152	COG0625	O	Gst	Glutathione S-transferase	PF02798.20	GST_N	Glutathione S-transferase N-terminal domain
						PF14497.6	GST_C_3	Glutathione S-transferase C-terminal domain
	ExT.2153	COG3791	S	COG3791	Uncharacterized conserved protein	PF04828.14	GFA	Glutathione-dependent formaldehyde-activating enzyme
	ExT.2154	COG0530	P	ECM27	Ca2+/Na+ antiporter	PF01699.24	Na_Ca_ex	Sodium/calcium exchanger protein
	ExT.2155	COG2130	QR	COG2130	Putative NADP-dependent oxidoreductases	PF16884.5	ADH_N_2	N-terminal domain of oxidoreductase
						PF00107.26	ADH_zinc_N	Zinc-binding dehydrogenase
	ExT.2156	COG1028	IQR	FabG	Dehydrogenases with different specificities (related to short-chain alcohol dehydrogenases)	PF13561.6	adh_short_C2	Enoyl-(Acyl carrier protein) reductase
	ExT.2158	COG2202	T	AtoS	FOG: PAS/PAC domain	PF00563.20	EAL	EAL domain
		COG2199	T	COG2199	c-di-GMP synthetase (diguanylate cyclase GGDEF domain)	PF08448.10	PAS_4	PAS fold
		COG0834	ET	HisJ	ABC-type amino acid transport/signal transduction systems periplasmic component/domain	PF00990.21	GGDEF	Diguanylate cyclase GGDEF domain
		COG2200	T	Rtn	c-di-GMP phosphodiesterase class I (EAL domain)	PF00497.20	SBP_bac_3	Bacterial extracellular solute-binding proteins family 3
	ExT.216	COG2978	H	AbgT	Putative p-aminobenzoyl-glutamate transporter	PF03806.13	ABG_transport	AbgT putative transporter family
	ExT.2160	COG0745	TK	OmpR	Response regulators consisting of a CheY-like receiver domain and a winged-helix DNA-binding domain	PF00072.24	Response_reg	Response regulator receiver domain
						PF00486.28	Trans_reg_C	Transcriptional regulatory protein C terminal
	ExT.2161	COG0642	T	BaeS	Signal transduction histidine kinase	PF00512.25	HisKA	His Kinase A (phospho-acceptor) domain
						PF00672.25	HAMP	HAMP domain
						PF02518.26	HATPase_c	Histidine kinase- DNA gyrase B- and HSP90-like ATPase
	ExT.2162	COG1249	C	Lpd	Pyruvate/2-oxoglutarate dehydrogenase complex dihydrolipoamide dehydrogenase (E3) component and related enzymes	PF07992.14	Pyr_redox_2	Pyridine nucleotide-disulphide oxidoreductase
						PF02852.22	Pyr_redox_dim	Pyridine nucleotide-disulphide oxidoreductase dimerisation domain
	ExT.2163	COG0494	V	MutT	NTP pyrophosphohydrolases including oxidative damage repair enzymes	PF00293.28	NUDIX	NUDIX domain
	ExT.2164	COG1218	P	CysQ	3'-Phosphoadenosine 5'-phosphosulfate (PAPS) 3'-phosphatase	PF00459.25	Inositol_P	Inositol monophosphatase family
	ExT.2165	COG3089	S	COG3089	Uncharacterized protein conserved in bacteria	PF06794.12	UPF0270	Uncharacterised protein family (UPF0270)
	ExT.2166	COG0488	R	Uup	ATPase components of ABC transporters with duplicated ATPase domains	PF12848.7	ABC_tran_Xtn	ABC transporter
						PF00005.27	ABC_tran	ABC transporter
						PF16326.5	ABC_tran_CTD	ABC transporter C-terminal domain
						PF01926.23	MMR_HSR1	50S ribosome-binding GTPase
						PF13304.6	AAA_21	AAA domain putative AbiEii toxin Type IV TA system
	ExT.2167	COG3529	R	COG3529	Predicted nucleic-acid-binding protein containing a Zn-ribbon domain	PF09526.10	DUF2387	Probable metal-binding protein (DUF2387)
	ExT.2168	COG0063	F	COG0063	Predicted sugar kinase	PF03853.15	YjeF_N	YjeF-related protein N-terminus
		COG0062	F	COG0062	Uncharacterized conserved protein	PF01256.17	Carb_kinase	Carbohydrate kinase
	ExT.2169	COG0802	J	COG0802	Predicted ATPase or kinase	PF02367.17	TsaE	Threonylcarbamoyl adenosine biosynthesis protein TsaE
	ExT.217	COG0164	L	RnhB	Ribonuclease HII	PF01351.18	RNase_HII	Ribonuclease HII
	ExT.2170	COG1388	M	LytE	FOG: LysM repeat	PF01520.18	Amidase_3	N-acetylmuramoyl-L-alanine amidase
		COG0860	M	AmiC	N-acetylmuramoyl-L-alanine amidase	PF01476.20	LysM	LysM domain
						PF11741.8	AMIN	AMIN domain
	ExT.2171	COG0323	L	MutL	DNA mismatch repair enzyme (predicted ATPase)	PF01119.19	DNA_mis_repair	DNA mismatch repair protein C-terminal domain
						PF08676.11	MutL_C	MutL C terminal dimerisation domain
						PF13589.6	HATPase_c_3	Histidine kinase- DNA gyrase B- and HSP90-like ATPase
	ExT.2172	COG0324	J	MiaA	tRNA delta(2)-isopentenylpyrophosphate transferase	PF13671.6	AAA_33	AAA domain
						PF01715.17	IPPT	IPP transferase
	ExT.2173	COG1923	T	Hfq	Uncharacterized host factor I protein	PF17209.3	Hfq	Hfq protein
	ExT.2174	COG2262	J	HflX	GTPases	PF13167.6	GTP-bdg_N	GTP-binding GTPase N-terminal
						PF01926.23	MMR_HSR1	50S ribosome-binding GTPase
						PF16360.5	GTP-bdg_M	GTP-binding GTPase Middle Region
						PF03193.16	RsgA_GTPase	RsgA GTPase
	ExT.2175	COG0330	O	HflC	Membrane protease subunits stomatin/prohibitin homologs	PF12221.8	HflK_N	Bacterial membrane protein N terminal
						PF01145.25	Band_7	SPFH domain / Band 7 family
	ExT.2176	COG0330	O	HflC	Membrane protease subunits stomatin/prohibitin homologs	PF01145.25	Band_7	SPFH domain / Band 7 family
	ExT.2177	COG0104	F	PurA	Adenylosuccinate synthase	PF00709.21	Adenylsucc_synt	Adenylosuccinate synthetase
	ExT.2178	COG3038	C	CybB	Cytochrome B561	PF01292.20	Ni_hydr_CYTB	Prokaryotic cytochrome b561
	ExT.2179	COG2353	R	COG2353	Uncharacterized conserved protein	PF04264.13	YceI	YceI-like domain
	ExT.218	COG3491	Q	PcbC	Isopenicillin N synthase and related dioxygenases	PF14226.6	DIOX_N	non-haem dioxygenase in morphine synthesis N-terminal
						PF03171.20	2OG-FeII_Oxy	2OG-Fe(II) oxygenase superfamily
	ExT.2180	COG3071	S	HemY	Uncharacterized enzyme of heme biosynthesis	PF07219.13	HemY_N	HemY protein N-terminus
						PF07719.17	TPR_2	Tetratricopeptide repeat
						PF13428.6	TPR_14	Tetratricopeptide repeat
						PF13432.6	TPR_16	Tetratricopeptide repeat
	ExT.2181	COG2959	S	HemX	Uncharacterized enzyme of heme biosynthesis	PF04375.14	HemX	HemX putative uroporphyrinogen-III C-methyltransferase
	ExT.2182	COG1587	H	HemD	Uroporphyrinogen-III synthase	PF02602.15	HEM4	Uroporphyrinogen-III synthase HemD
	ExT.2183	COG0181	H	HemC	Porphobilinogen deaminase	PF01379.20	Porphobil_deam	Porphobilinogen deaminase dipyromethane cofactor binding domain
						PF03900.15	Porphobil_deamC	Porphobilinogen deaminase C-terminal domain
	ExT.2185	COG0019	E	LysA	Diaminopimelate decarboxylase	PF02784.16	Orn_Arg_deC_N	Pyridoxal-dependent decarboxylase pyridoxal binding domain
	ExT.2186	COG0253	E	DapF	Diaminopimelate epimerase	PF01678.19	DAP_epimerase	Diaminopimelate epimerase
						PF01678.19	DAP_epimerase	Diaminopimelate epimerase
	ExT.2187	COG3159	S	COG3159	Uncharacterized protein conserved in bacteria	PF04340.12	DUF484	Protein of unknown function DUF484
	ExT.2188	COG4973	L	XerC	Site-specific recombinase XerC	PF02899.17	Phage_int_SAM_1	Phage integrase N-terminal SAM-like domain
						PF00589.22	Phage_integrase	Phage integrase family
	ExT.2189	COG1011	H	COG1011	Predicted hydrolase (HAD superfamily)	PF13419.6	HAD_2	Haloacid dehalogenase-like hydrolase
	ExT.219	COG0737	FV	UshA	5'-nucleotidase/2' 3'-cyclic phosphodiesterase and related esterases	PF00149.28	Metallophos	Calcineurin-like phosphoesterase
						PF02872.18	5_nucleotid_C	5'-nucleotidase C-terminal domain
	ExT.2190	COG0210	L	UvrD	Superfamily I DNA and RNA helicases	PF00580.21	UvrD-helicase	UvrD/REP helicase N-terminal domain
						PF13361.6	UvrD_C	UvrD-like helicase C-terminal domain
	ExT.2191	COG1764	V	osmC	Organic hydroperoxide reductase	PF02566.19	OsmC	OsmC-like protein
	ExT.2192	COG2962	S	RarD	Predicted permeases	PF00892.20	EamA	EamA-like transporter family
	ExT.2193	COG2050	Q	PaaI	HGG motif-containing thioesterase possibly involved in aromatic compounds catabolism	PF03061.22	4HBT	Thioesterase superfamily
	ExT.2194	COG0514	L	RecQ	Superfamily II DNA helicase	PF00271.31	Helicase_C	Helicase conserved C-terminal domain
						PF09382.10	RQC	RQC domain
						PF16124.5	RecQ_Zn_bind	RecQ zinc-binding
						PF00570.23	HRDC	HRDC domain
						PF00270.29	DEAD	DEAD/DEAH box helicase
	ExT.2196	COG2199	T	COG2199	c-di-GMP synthetase (diguanylate cyclase GGDEF domain)	PF00990.21	GGDEF	Diguanylate cyclase GGDEF domain
		COG2200	T	Rtn	c-di-GMP phosphodiesterase class I (EAL domain)	PF07696.11	7TMR-DISMED2	7TMR-DISM extracellular 2
						PF00563.20	EAL	EAL domain
	ExT.2197	COG0071	O	IbpA	Molecular chaperone (small heat shock protein)	PF00011.21	HSP20	Hsp20/alpha crystallin family
	ExT.2199	COG0668	M	MscS	Small-conductance mechanosensitive channel	PF00924.18	MS_channel	Mechanosensitive ion channel
	ExT.22	COG0652	O	PpiB	Peptidyl-prolyl cis-trans isomerase (rotamase) - cyclophilin family	PF00160.21	Pro_isomerase	Cyclophilin type peptidyl-prolyl cis-trans isomerase/CLD
	ExT.220	COG2814	G	AraJ	Arabinose efflux permease	PF07690.16	MFS_1	Major Facilitator Superfamily
	ExT.2200	COG1132	V	MdlB	ABC-type multidrug transport system ATPase and permease components	PF00005.27	ABC_tran	ABC transporter
						PF00664.23	ABC_membrane	ABC transporter transmembrane region
	ExT.2202	COG2008	E	GLY1	Threonine aldolase	PF01212.21	Beta_elim_lyase	Beta-eliminating lyase
	ExT.2204	COG4805	S	COG4805	Uncharacterized protein conserved in bacteria	PF05960.11	DUF885	Bacterial protein of unknown function (DUF885)
	ExT.2205	COG2197	TK	CitB	Response regulator containing a CheY-like receiver domain and an HTH DNA-binding domain	PF00196.19	GerE	Bacterial regulatory proteins luxR family
						PF00072.24	Response_reg	Response regulator receiver domain
	ExT.2206	COG4585	T	COG4585	Signal transduction histidine kinase	PF07730.13	HisKA_3	Histidine kinase
	ExT.2209	COG2199	T	COG2199	c-di-GMP synthetase (diguanylate cyclase GGDEF domain)	PF00990.21	GGDEF	Diguanylate cyclase GGDEF domain
		COG2203	T	FhlA	FOG: GAF domain	PF01590.26	GAF	GAF domain
	ExT.221	COG2978	H	AbgT	Putative p-aminobenzoyl-glutamate transporter	PF03806.13	ABG_transport	AbgT putative transporter family
	ExT.2210	COG1280	E	RhtB	Putative threonine efflux protein	PF01810.18	LysE	LysE type translocator
	ExT.2213	COG1330	L	RecC	Exonuclease V gamma subunit	PF17946.1	RecC_C	RecC C-terminal domain
						PF04257.14	Exonuc_V_gamma	Exodeoxyribonuclease V gamma subunit
	ExT.2214	COG1074	L	RecB	ATP-dependent exoDNAse (exonuclease V) beta subunit (contains helicase and exonuclease domains)	PF12705.7	PDDEXK_1	PD-(D/E)XK nuclease superfamily
						PF13361.6	UvrD_C	UvrD-like helicase C-terminal domain
						PF00580.21	UvrD-helicase	UvrD/REP helicase N-terminal domain
	ExT.2215	COG0507	L	RecD	ATP-dependent exoDNAse (exonuclease V) alpha subunit - helicase superfamily I member	PF13604.6	AAA_30	AAA domain
						PF18335.1	SH3_13	ATP-dependent RecD-like DNA helicase SH3 domain
						PF13245.6	AAA_19	AAA domain
						PF13086.6	AAA_11	AAA domain
						PF13538.6	UvrD_C_2	UvrD-like helicase C-terminal domain
	ExT.222	COG1960	I	CaiA	Acyl-CoA dehydrogenases	PF02770.19	Acyl-CoA_dh_M	Acyl-CoA dehydrogenase middle domain
						PF02771.16	Acyl-CoA_dh_N	Acyl-CoA dehydrogenase N-terminal domain
						PF09317.11	DUF1974	Domain of unknown function (DUF1974)
						PF00441.24	Acyl-CoA_dh_1	Acyl-CoA dehydrogenase C-terminal domain
	ExT.2220	COG0270	L	Dcm	Site-specific DNA methylase	PF00145.17	DNA_methylase	C-5 cytosine-specific DNA methylase
	ExT.2221	COG3727	L	Vsr	DNA G:T-mismatch repair endonuclease	PF03852.15	Vsr	DNA mismatch endonuclease Vsr
	ExT.2222	COG0232	F	Dgt	dGTP triphosphohydrolase	PF01966.22	HD	HD domain
						PF13286.6	HD_assoc	Phosphohydrolase-associated domain
	ExT.2225	COG1404	O	AprE	Subtilisin-like serine proteases	PF05922.16	Inhibitor_I9	Peptidase inhibitor I9
						PF04151.15	PPC	Bacterial pre-peptidase C-terminal domain
						PF00082.22	Peptidase_S8	Subtilase family
	ExT.2226	COG0840	NT	Tar	Methyl-accepting chemotaxis protein	PF00015.21	MCPsignal	Methyl-accepting chemotaxis protein (MCP) signalling domain
						PF06103.11	DUF948	Bacterial protein of unknown function (DUF948)
						PF00672.25	HAMP	HAMP domain
	ExT.2227	COG1636	R	COG1636	Uncharacterized protein conserved in bacteria	PF02677.14	QueH	Epoxyqueuosine reductase QueH
	ExT.2228	COG1629	P	CirA	Outer membrane receptor proteins mostly Fe transport	PF00593.24	TonB_dep_Rec	TonB dependent receptor
						PF07715.15	Plug	TonB-dependent Receptor Plug Domain
	ExT.2230	COG3182	S	PiuB	Uncharacterized iron-regulated membrane protein	PF03929.16	PepSY_TM	PepSY-associated TM region
	ExT.2231	COG4773	P	FhuE	Outer membrane receptor for ferric coprogen and ferric-rhodotorulic acid	PF00593.24	TonB_dep_Rec	TonB dependent receptor
						PF07715.15	Plug	TonB-dependent Receptor Plug Domain
	ExT.2232	COG4874	S	COG4874	Uncharacterized protein conserved in bacteria containing a pentein-type domain	PF02274.17	Amidinotransf	Amidinotransferase
	ExT.2233	COG1278	K	CspC	Cold shock proteins	PF00313.22	CSD	Cold-shock' DNA-binding domain
	ExT.2234	COG2226	H	UbiE	Methylase involved in ubiquinone/menaquinone biosynthesis	PF08241.12	Methyltransf_11	Methyltransferase domain
	ExT.2238	COG3146	R	COG3146	Uncharacterized protein conserved in bacteria	PF04339.12	FemAB_like	Peptidogalycan biosysnthesis/recognition
	ExT.2239	COG0471	G	CitT	Di- and tricarboxylate transporters	PF03600.16	CitMHS	Citrate transporter
						PF02080.21	TrkA_C	TrkA-C domain
	ExT.2240	COG4257	V	Vgb	Streptogramin lyase	PF08450.12	SGL	SMP-30/Gluconolactonase/LRE-like region
	ExT.2241	COG5266	R	CbiK	ABC-type Co2+ transport system periplasmic component	PF10670.9	DUF4198	Domain of unknown function (DUF4198)
	ExT.2242	COG3656	S	COG3656	Predicted periplasmic protein	PF16357.5	PepSY_TM_like_2	Putative PepSY TM-like
		COG3295	S	COG3295	Uncharacterized protein conserved in bacteria	PF10029.9	DUF2271	Predicted periplasmic protein (DUF2271)
	ExT.2243	COG1018	C	Hmp	Flavodoxin reductases (ferredoxin-NADPH reductases) family 1	PF00175.21	NAD_binding_1	Oxidoreductase NAD-binding domain
						PF00970.24	FAD_binding_6	Oxidoreductase FAD-binding domain
	ExT.2244	COG4667	I	COG4667	Predicted esterase of the alpha-beta hydrolase superfamily	PF01734.22	Patatin	Patatin-like phospholipase
	ExT.2245	COG1573	L	COG1573	Uracil-DNA glycosylase	PF03167.19	UDG	Uracil DNA glycosylase superfamily
	ExT.2248	COG2020	O	STE14	Putative protein-S-isoprenylcysteine methyltransferase	PF04191.13	PEMT	Phospholipid methyltransferase
	ExT.2249	COG3310	S	COG3310	Uncharacterized protein conserved in bacteria	PF07209.12	DUF1415	Protein of unknown function (DUF1415)
	ExT.225	COG0299	F	PurN	Folate-dependent phosphoribosylglycinamide formyltransferase PurN	PF00551.19	Formyl_trans_N	Formyl transferase
	ExT.2250	COG2199	T	COG2199	c-di-GMP synthetase (diguanylate cyclase GGDEF domain)	PF00990.21	GGDEF	Diguanylate cyclase GGDEF domain
		COG2203	T	FhlA	FOG: GAF domain	PF00989.25	PAS	PAS fold
		COG2202	T	AtoS	FOG: PAS/PAC domain	PF08448.10	PAS_4	PAS fold
						PF01590.26	GAF	GAF domain
						PF13596.6	PAS_10	PAS domain
	ExT.2251	COG1278	K	CspC	Cold shock proteins	PF00313.22	CSD	Cold-shock' DNA-binding domain
	ExT.2252	COG1396	K	HipB	Predicted transcriptional regulators	PF13560.6	HTH_31	Helix-turn-helix domain
	ExT.2254	COG0702	R	COG0702	Predicted nucleoside-diphosphate-sugar epimerases	PF13460.6	NAD_binding_10	NAD(P)H-binding
	ExT.2255	COG2829	M	PldA	Outer membrane phospholipase A	PF02253.15	PLA1	Phospholipase A1
	ExT.226	COG0150	F	PurM	Phosphoribosylaminoimidazole (AIR) synthetase	PF00586.24	AIRS	AIR synthase related protein N-terminal domain
						PF02769.22	AIRS_C	AIR synthase related protein C-terminal domain
	ExT.2261	COG5343	T	COG5343	Uncharacterized protein conserved in bacteria	PF10099.9	RskA	Anti-sigma-K factor rskA
[truncated: 1,518 more rows]
